# Supplementary material for: From model to crop: functional characterization of SPL8 in M. truncatula led to genetic improvement of biomass yield and abiotic stress tolerance in alfalfa
Source: Plant Biotechnol J. 2017 Oct 17;16(4):951–62. doi: 10.1111/pbi.12841 (PMC5866946; doi:10.1111/pbi.12841)
Supplement: Supplementary file 2 — Table S1 Downregulated genes with abundance changed more than 2.5 folds in SPL8 overexpression plants relative to the control. Table S2 Upregulated genes with abundance changed more than 2.5 folds in SPL8 overexpression plants relative to the control. Table S3 Forage quality analysis of alfalfa plants. Table S4 Primers used in this study. [file PBI-16-951-s001.xlsx]

## Sheet: Table S1
Table S1. Downregulated genes with abundance changed more than 2.5 folds in SPL8 overexpression plants relative to the control
Gene Symbol	Annotation	Gene Ontology	Ave WT	SD WT	Ave MtSPL8OE	SD MtSPL8OE	Pts1	Pta2	Ratio(MtSPL8OE/WT)
Medtr4g075560	chalcone and stilbene synthases, putative, expressed	GO:0005575,GO:0009699,GO:0010584,GO:0003824,GO:0008415,GO:0016747,GO:0016746,GO:0009058,GO:0004315,GO:0006633	714.417	571.324	18.6313	9.45804	0.102596	0	0.026079
Medtr7g111830	integral membrane protein DUF6 containing protein, expressed	GO:0012505,GO:0016020	662.37	141.226	20.4418	11.4238	0.00142453	0	0.0308616
Medtr6g060260	RALFL1 - Rapid ALkalinization Factor RALF family protein precursor. AtRALF1 silencing increases the root length by increasing root cell size.	GO:0048046,GO:0007267,GO:0004871	956.268	933.083	31.2845	16.6793	0.161163	0	0.0327152
Medtr5g091630	DNA binding protein, putative, expressed	GO:0009507,GO:0008150,GO:0003677	589.275	676.703	27.1107	4.41958	0.22359	0	0.0460069
Medtr5g096390	ABC-2 type transporter domain containing protein, expressed	GO:0005886,GO:0009555,GO:0010584,GO:0042626,GO:0005524,GO:0016887,GO:0016020	531.899	287.172	30.5139	10.6662	0.0390873	0	0.0573679
Medtr4g088155	glucan endo-1,3-beta-glucosidase precursor, putative, expressed	GO:0012505,GO:0005975,GO:0003824,GO:0004553,GO:0043169	924.824	248.471	69.8884	80.6788	0.00477754	3.05782e-75	0.0755694
Medtr2g007890	nodulin MtN3 family protein, putative, expressed	GO:0012505,GO:0016020,GO:0016021	595.493	293.962	49.1061	54.3517	0.0339973	6.6924e-68	0.0824629
Medtr2g099020	receptor-like protein kinase precursor, putative, expressed	GO:0012505,GO:0007165,GO:0005515	261.985	102.678	22.3366	14.0236	0.0160582	1.5495e-192	0.0852591
Medtr2g101330	dihydroflavonol-4-reductase, DFR	GO:0012505,GO:0009555,GO:0048316,GO:0003824,GO:0005488,GO:0050662,GO:0044237	1761.58	683.077	165.592	241.263	0.0188449	2.14999e-30	0.0940017
Medtr6g053810	transferase family protein, putative, expressed	GO:0005575,GO:0008150,GO:0016740,GO:0016747	510.062	386.573	49.4811	13.45	0.108158	0	0.09701
Medtr4g078630	sex determination protein tasselseed-2, putative, expressed	GO:0005575,GO:0009908,GO:0003824,GO:0005488,GO:0016491,GO:0008152	427.157	111.737	45.7791	30.842	0.00468561	9.13551e-102	0.107172
Medtr4g015420	Os4bglu12 - beta-glucosidase, exo-beta-glucanase, expressed	GO:0005618,GO:0009505,GO:0005975,GO:0003824,GO:0004553,GO:0043169	1384.98	609.59	151.812	154.456	0.0273651	1.71275e-43	0.109613
Medtr1g022970	peroxidase precursor, putative, expressed	GO:0012505,GO:0006979,GO:0055114,GO:0004601,GO:0020037	1740.16	594.313	198.161	170.458	0.0124493	2.48146e-55	0.113875
Medtr1g012430	gibberellin receptor GID1L2	GO:0005575,GO:0008152,GO:0016787	1305.25	508.168	149.607	127.964	0.0187835	3.75613e-55	0.114619
Medtr5g459500	ribonuclease T2 family domain containing protein, expressed	GO:0012505,GO:0006499,GO:0003723,GO:0004521,GO:0033897	2159.42	574.478	259.576	362.8	0.00838126	1.18919e-19	0.120206
Medtr6g008600	cytochrome P450, putative, expressed	GO:0012505,GO:0055114,GO:0004497,GO:0005506,GO:0009055,GO:0019825,GO:0020037,GO:0016705	97.3953	77.0246	12.5484	3.56481	0.129354	0	0.12884
Medtr4g035490	galactosyltransferase, putative, expressed	GO:0012505,GO:0016020,GO:0010584,GO:0016757,GO:0016758,GO:0008378,GO:0006486	521.44	106.606	67.6318	54.2739	0.00277637	1.56435e-47	0.129702
Medtr1g021945	thaumatin family domain containing protein, expressed	GO:0012505,GO:0051707,GO:0003674	461.138	57.4062	61.3186	29.9567	0.000433092	0	0.132973
Medtr6g084630	LTPL82 - Protease inhibitor/seed storage/LTP family protein precursor, expressed	GO:0031225,GO:0006869,GO:0008289	1245.01	288.14	172.555	126.523	0.00412192	8.4598e-49	0.138597
Medtr1g076860	hsp20/alpha crystallin family protein, putative, expressed	GO:0012505,GO:0009408,GO:0003674	1835.76	40.8847	258.273	209.712	0.000215498	0	0.14069
Medtr8g075980	DEF8 - Defensin and Defensin-like DEFL family, expressed	GO:0005886,GO:0009505,GO:0006952,GO:0030414	423.172	213.676	60.0823	48.219	0.045423	7.02399e-39	0.141981
Medtr4g028190	LTPL8 - Protease inhibitor/seed storage/LTP family protein precursor, expressed	GO:0005618,GO:0048046,GO:0009414,GO:0009737,GO:0008289	1076.91	870.631	158.994	233.053	0.1525	8.98029e-12	0.147639
Medtr3g055250	LTPL42 - Protease inhibitor/seed storage/LTP family protein precursor, expressed	GO:0012505,GO:0006869,GO:0008289	207.912	12.8752	30.9689	17.036	0.000136952	0	0.148952
Medtr1g101320	LTPL18 - Protease inhibitor/seed storage/LTP family protein precursor, expressed	GO:0012505,GO:0006869,GO:0008289	398.69	104.045	59.6942	59.7144	0.00807591	8.13476e-23	0.149726
Medtr3g436540	cytochrome P450, putative, expressed	GO:0009411,GO:0009744,GO:0009813,GO:0016711,GO:0019825,GO:0005506,GO:0009055,GO:0016705,GO:0020037,GO:0055114	836.78	177.551	125.474	163.383	0.00695314	4.67553e-14	0.149948
Medtr5g087690	GDSL-like lipase/acylhydrolase, putative, expressed	GO:0005575,GO:0006629,GO:0004091,GO:0016788	228.061	37.9915	35.9489	18.9931	0.00143367	0	0.157629
Medtr3g462760	laccase-22 precursor, putative, expressed	GO:0012505,GO:0048046,GO:0009834,GO:0008471,GO:0016491,GO:0055114,GO:0005507	214.862	89.8931	33.9419	17.9561	0.026819	3.34929e-68	0.157971
Medtr1g075850	RPA1B - Putative single-stranded DNA binding complex subunit 1, expressed	GO:0005575,GO:0008150,GO:0003674	139.26	97.0015	22.4711	4.83397	0.105688	0	0.16136
Medtr7g073150	LTPL17 - Protease inhibitor/seed storage/LTP family protein precursor, expressed	GO:0012505,GO:0006869,GO:0008289	905.206	332.001	153.407	232.211	0.0324651	2.05129e-08	0.169472
Medtr4g094828	transferase family protein, putative, expressed	GO:0005575,GO:0008150,GO:0016740,GO:0016747	118.615	50.9456	20.363	8.56635	0.0300987	8.05273e-88	0.171674
Medtr2g055840	aspartic proteinase, putative, expressed	GO:0012505,GO:0006508,GO:0004190	167.262	31.3364	28.7505	12.6289	0.00207751	1.81099e-80	0.171889
Medtr1g112680	helix-loop-helix DNA-binding domain containing protein, expressed	GO:0005634,GO:0009555,GO:0045449,GO:0048658,GO:0003677,GO:0003700,GO:0030528,GO:0006355	807.351	278.449	142.52	117.289	0.018921	9.43455e-23	0.176527
Medtr6g035185	anthocyanin 3-O-beta-glucosyltransferase, putative, expressed	GO:0012505,GO:0051707,GO:0008194,GO:0016757,GO:0035251,GO:0080043,GO:0080044,GO:0016758,GO:0008152	403.228	79.4305	72.2555	54.9516	0.00403995	1.76914e-25	0.179193
Medtr7g104200	OsSub58 - Putative Subtilisin homologue, expressed	GO:0012505,GO:0006508,GO:0043086,GO:0004252,GO:0042802	507.333	81.4721	91.1536	106.34	0.00576505	0	0.179672
Medtr2g035760	QRT3, putative, expressed	GO:0012505,GO:0009556,GO:0010584,GO:0004650	781.818	262.01	141.638	113.193	0.0177666	1.17237e-22	0.181165
Medtr4g015120	laccase-22 precursor, putative, expressed	GO:0012505,GO:0048046,GO:0009834,GO:0008471,GO:0016491,GO:0055114,GO:0005507	459.64	175.561	83.5787	55.4321	0.024057	7.01552e-32	0.181835
Medtr5g070220	dehydrodolichyl diphosphate synthase, putative, expressed	GO:0019408,GO:0045547,GO:0016765	617.12	403.678	113.74	156.856	0.11438	2.7215e-08	0.184307
Medtr5g068790	integral membrane protein DUF6 containing protein, expressed	GO:0012505,GO:0016020	300.739	76.0162	56.1945	37.0434	0.00744324	2.81917e-30	0.186854
Medtr3g079620	OsSCP40 - Putative Serine Carboxypeptidase homologue, expressed	GO:0012505,GO:0006508,GO:0004185	203.447	49.6749	38.0695	21.6806	0.00614969	7.49365e-40	0.187123
Medtr5g067530	nodulin MtN3 family protein, putative, expressed	GO:0012505,GO:0016020,GO:0016021	412.849	208.76	77.2559	103.321	0.0670918	1.8467e-08	0.187129
Medtr6g015975	OsMADS7 - MADS-box family gene with MIKCc type-box, expressed	GO:0005634,GO:0009908,GO:0048481,GO:0003677,GO:0003700,GO:0006355,GO:0046983,GO:0043565	1164.53	158.693	223.293	220.35	0.00387392	0	0.191745
Medtr4g094762	helix-loop-helix DNA-binding domain containing protein, expressed	GO:0005634,GO:0045449,GO:0003677,GO:0003700,GO:0030528,GO:0006355	490.45	155.839	95.6765	59.143	0.0148267	6.47415e-31	0.195079
Medtr8g033270	OsMADS6 - MADS-box family gene with MIKCc type-box, expressed	GO:0005634,GO:0010228,GO:0048437,GO:0003677,GO:0003700,GO:0006355,GO:0046983,GO:0043565	411.383	154.825	80.8229	82.6169	0.0310053	4.20409e-12	0.196466
Medtr8g099730	nodulin MtN3 family protein, putative, expressed	GO:0012505,GO:0016020,GO:0016021	446.262	123.384	89.0632	50.937	0.00977134	6.01626e-34	0.199576
Medtr1g060360	PAP 1	GO:0012505,GO:0008150,GO:0003993,GO:0004722,GO:0016787	238.306	49.9284	47.6501	32.8664	0.00524342	9.42332e-24	0.199954
Medtr3g097150	aspartic proteinase nepenthesin-2 precursor, putative, expressed	GO:0012505,GO:0006508,GO:0004190	1037.02	145.909	211.403	117.162	0.00157512	0	0.203856
Medtr3g463370	lectin-like receptor kinase, putative, expressed	GO:0031225,GO:0008150,GO:0005488,GO:0030246	2585.77	385.522	528.93	572.523	0.00669142	0	0.204554
Medtr2g088990	plastocyanin-like domain containing protein, putative, expressed	GO:0031225,GO:0005507,GO:0009055	141.358	29.2586	28.9234	5.34646	0.00281295	1.74318e-290	0.204611
Medtr8g076820	peroxidase precursor, putative, expressed	GO:0012505,GO:0006979,GO:0055114,GO:0004601,GO:0020037	181.147	109.131	37.9233	5.29629	0.0856832	0	0.209351
Medtr8g066260	OsMADS14 - MADS-box family gene with MIKCc type-box, expressed	GO:0005634,GO:0009908,GO:0009933,GO:0010076,GO:0010582,GO:0045941,GO:0003677,GO:0003700,GO:0005515,GO:0016563,GO:0046982,GO:0006355,GO:0046983,GO:0043565	2532.07	353.422	532.977	480.201	0.00437459	0	0.210491
Medtr8g097090	OsMADS8 - MADS-box family gene with MIKCc type-box, expressed	GO:0005634,GO:0001708,GO:0006355,GO:0009908,GO:0010093,GO:0048481,GO:0048833,GO:0003677,GO:0003700,GO:0005515,GO:0046983,GO:0043565	1393.07	310.944	298.094	283.321	0.0107523	2.17116e-11	0.213983
Medtr3g084980	OsMADS8 - MADS-box family gene with MIKCc type-box, expressed	GO:0005634,GO:0001708,GO:0006355,GO:0009908,GO:0010093,GO:0048481,GO:0048833,GO:0003677,GO:0003700,GO:0005515,GO:0046983,GO:0043565	855.137	288.808	184.375	184.629	0.0275469	3.12222e-10	0.215608
Medtr2g028380	elongation factor, putative, expressed	GO:0005739,GO:0046686,GO:0003746,GO:0003924,GO:0005525,GO:0008135	917.802	138.245	201.829	149.063	0.00365442	0	0.219905
Medtr7g016600	OsMADS7 - MADS-box family gene with MIKCc type-box, expressed	GO:0005634,GO:0009908,GO:0048481,GO:0003677,GO:0003700,GO:0006355,GO:0046983,GO:0043565	1210.11	310.541	267.158	247.928	0.0147308	4.4709e-11	0.220772
Medtr2g020630	flavin-containing monooxygenase family protein, putative, expressed	GO:0012505,GO:0031227,GO:0009626,GO:0009627,GO:0009870,GO:0010204,GO:0042742,GO:0050832,GO:0051707,GO:0004497,GO:0004499,GO:0016491,GO:0050660,GO:0050661,GO:0055114	122.383	79.7759	27.2138	22.2327	0.117395	1.22332e-13	0.222366
Medtr1g076220	CorA-like magnesium transporter protein, putative, expressed	GO:0016020,GO:0030001,GO:0055085,GO:0015095,GO:0046873	205.421	37.409	46.0848	27.938	0.00410122	5.17318e-23	0.224343
Medtr7g079720	PIN 5	GO:0005783,GO:0009926,GO:0010252,GO:0080162,GO:0005215,GO:0009672,GO:0080161,GO:0055085,GO:0016021	212.183	50.8681	48.1023	16.0443	0.00597256	3.31288e-70	0.226701
Medtr1g076910	hsp20/alpha crystallin family protein, putative, expressed	GO:0012505,GO:0009408,GO:0003674	74.5512	99.8745	17.2576	3.16475	0.376872	7.93512e-216	0.231487
Medtr2g040690	glycosyl hydrolase, putative, expressed	GO:0012505,GO:0009409,GO:0009611,GO:0009642,GO:0009651,GO:0042631,GO:0003824,GO:0004553,GO:0043169,GO:0005975	149.896	99.7549	34.7745	11.1525	0.117923	1.71281e-71	0.23199
Medtr6g017055	TCP family transcription factor, putative, expressed	GO:0005634,GO:0045449,GO:2000032,GO:0003700	690.459	224.33	160.957	138.106	0.0253191	3.12128e-11	0.233116
Medtr1g024890	GDSL-like lipase/acylhydrolase, putative, expressed	GO:0012505,GO:0006629,GO:0004091,GO:0016788	5337.63	493.805	1244.6	1552.78	0.0121489	0	0.233175
Medtr1g053070	OsMADS27 - MADS-box family gene with MIKCc type-box, expressed	GO:0005634,GO:0006355,GO:0003700,GO:0003677,GO:0046983,GO:0043565	96.0581	19.5956	22.4225	12.1122	0.00520272	6.28693e-26	0.233427
Medtr1g025220	GASR6 - Gibberellin-regulated GASA/GAST/Snakin family protein precursor, expressed	GO:0009505,GO:0009737,GO:0009739,GO:0009741,GO:0009826,GO:0003674	60.1832	45.87	14.1504	0.727627	0.157209	0	0.235123
Medtr2g067440	peroxidase family protein, expressed	GO:0012505,GO:0006979,GO:0055114,GO:0004601,GO:0020037	173.87	21.8055	41.13	15.3297	0.000993259	0	0.236557
Medtr2g087780	strictosidine synthase, putative, expressed	GO:0005783,GO:0005886,GO:0009058,GO:0009821,GO:0016844	256.211	78.24	60.8194	16.6189	0.0133582	3.48911e-92	0.23738
Medtr2g091015	frigida, putative, expressed	GO:0005575,GO:0008150,GO:0003674,GO:0016032	372.288	159.25	88.4384	37.4644	0.0397381	2.43434e-39	0.237554
Medtr3g461490	MYB family transcription factor, putative, expressed	GO:0005634,GO:0006355,GO:0010090,GO:0048658,GO:0003677,GO:0003700	62.9503	42.8429	14.9966	3.07077	0.125279	4.02944e-161	0.238229
Medtr2g012440	nuclease PA3, putative, expressed	GO:0012505,GO:0006308,GO:0000014,GO:0003676,GO:0016891,GO:0043765,GO:0004519	634.572	192.267	152.599	120.261	0.0211832	3.8771e-12	0.240475
Medtr3g045430	MYB family transcription factor, putative, expressed	GO:0005634,GO:0006355,GO:0048654,GO:0048658,GO:0055046,GO:0003677,GO:0003700	247.104	83.5341	59.4379	1.71325	0.017685	0	0.240538
Medtr5g014310	aluminum-activated malate transporter, putative, expressed	GO:0012505,GO:0010118,GO:0008509,GO:0010044	121.409	80.7639	29.2895	4.59591	0.119841	4.39117e-264	0.241246
Medtr4g083660	polygalacturonase, putative, expressed	GO:0012505,GO:0005975,GO:0004650	304.08	98.9678	73.9266	70.6966	0.0305699	1.71334e-08	0.243116
Medtr3g117110	plastocyanin-like domain containing protein, putative, expressed	GO:0012505,GO:0005507,GO:0009055	126.492	9.1024	30.9444	14.8015	0.0006786	0	0.244636
Medtr2g017865	OsMADS3 - MADS-box family gene with MIKCc type-box, expressed	GO:0005634,GO:0012505,GO:0048366,GO:0048440,GO:0048443,GO:0048497,GO:0003677,GO:0003700,GO:0006355,GO:0046983,GO:0043565	462.242	127.902	113.5	104.791	0.0217115	8.20295e-09	0.245541
Medtr4g109810	OsMADS7 - MADS-box family gene with MIKCc type-box, expressed	GO:0005634,GO:0009908,GO:0048481,GO:0003677,GO:0003700,GO:0006355,GO:0046983,GO:0043565	412.6	42.7692	102.194	85.1077	0.00485094	0	0.247682
Medtr3g113030	OsMADS16 - MADS-box family gene with MIKCc type-box, expressed	GO:0005634,GO:0048441,GO:0048443,GO:0003677,GO:0003700,GO:0006355,GO:0046983,GO:0043565	660.088	247.721	164.857	117.424	0.0352226	2.77614e-13	0.24975
Medtr3g013440	MYB family transcription factor, putative, expressed	GO:0006355,GO:0009630,GO:0009793,GO:0010114,GO:0003677,GO:0003700	567.982	176.881	142.435	48.5882	0.0158883	5.61111e-52	0.250774
Medtr5g074860	peroxidase precursor, putative, expressed	GO:0005618,GO:0048046,GO:0006979,GO:0055114,GO:0004601,GO:0005515,GO:0020037	277.26	174.657	69.8834	66.5222	0.127001	6.68312e-08	0.252051
Medtr1g101360	LTPL45 - Protease inhibitor/seed storage/LTP family protein precursor, expressed	GO:0012505,GO:0006869,GO:0008289	6871.89	931.241	1736.66	1770.04	0.0112719	0	0.252719
Medtr5g021930	homeobox domain containing protein, expressed	GO:0010492,GO:0019827,GO:0045471,GO:0048653,GO:0080166,GO:0003677,GO:0003700,GO:0005515,GO:0030528,GO:0043565,GO:0006355	202.812	25.3777	51.4856	50.101	0.0095399	0	0.253859
Medtr1g079490	Cupin domain containing protein, expressed	GO:0012505,GO:0048046,GO:0008150,GO:0030145,GO:0045735	366.471	190.273	93.6241	136.648	0.113838	0.000543359	0.255475
Medtr4g124800	flavin-containing monooxygenase family protein, putative, expressed	GO:0012505,GO:0031227,GO:0009626,GO:0009627,GO:0009870,GO:0010204,GO:0042742,GO:0050832,GO:0051707,GO:0004497,GO:0004499,GO:0016491,GO:0050660,GO:0050661,GO:0055114	84.0171	28.8594	21.4831	6.00405	0.0213083	9.48768e-73	0.2557
Medtr7g105460	oxidoreductase, short chain dehydrogenase/reductase family protein, putative, expressed	GO:0005829,GO:0006561,GO:0009408,GO:0009414,GO:0009688,GO:0010115,GO:0010182,GO:0004022,GO:0010301,GO:0016491,GO:0008152	204.818	48.2572	53.421	36.2438	0.0122053	4.65221e-13	0.260822
Medtr3g029590	zinc finger family protein, putative, expressed	GO:0045449,GO:0003676,GO:0003700,GO:0005515,GO:0008270	1317.53	947.596	347.494	53.714	0.151398	8.79757e-215	0.263745
Medtr2g048970	expressed protein	GO:0045454,GO:0009055,GO:0015035	140.054	5.03522	37.1799	8.62726	5.80439e-05	0	0.265469
Medtr6g009430	MYB family transcription factor, putative, expressed	GO:0005634,GO:0006355,GO:0048654,GO:0048658,GO:0055046,GO:0003677,GO:0003700	43.5921	6.90217	11.602	1.23739	0.00138759	0	0.26615
Medtr2g039410	cytokinin dehydrogenase precursor, putative, expressed	GO:0005773,GO:0009823,GO:0008131,GO:0019139,GO:0008762,GO:0016491,GO:0050660,GO:0055114,GO:0009690	372.189	111.155	99.1473	32.1017	0.0150048	4.01563e-49	0.266389
Medtr4g108150	LTPL121 - Protease inhibitor/seed storage/LTP family protein precursor, putative, expressed	GO:0009535,GO:0006869,GO:0008289	129.977	10.8808	34.8244	21.5231	0.00239852	0	0.267928
Medtr3g465010	HLS, putative, expressed	GO:0005575,GO:0008152,GO:0008080	176.434	53.8272	47.8742	16.0924	0.0166296	1.52391e-43	0.271344
Medtr5g005950	harpin-induced protein 1 domain containing protein, expressed	GO:0005886,GO:0046658,GO:0008150,GO:0003674	204.602	140.325	56.2729	39.9156	0.15304	1.22319e-10	0.275036
Medtr3g079670	double-stranded RNA binding motif containing protein, expressed	GO:0005634,GO:0010267,GO:0003725,GO:0005515,GO:0005622	84.2057	11.6298	23.1893	1.27974	0.000832112	0	0.275388
Medtr3g102660	GASR3 - Gibberellin-regulated GASA/GAST/Snakin family protein precursor, expressed	GO:0012505,GO:0009739,GO:0003674	747.159	36.7778	205.943	91.9422	0.000694658	0	0.275635
Medtr7g062310	laccase precursor protein, putative, expressed	GO:0012505,GO:0048046,GO:0046274,GO:0055114,GO:0008471,GO:0016491,GO:0005507	287.826	162.378	79.3512	18.0684	0.0916146	7.50875e-89	0.275691
Medtr0036s0050	aspartic proteinase nepenthesin-1 precursor, putative, expressed	GO:0048046,GO:0006508,GO:0010310,GO:0010337,GO:0042742,GO:0004190	47.8221	4.66152	13.2051	2.85482	0.000392479	0	0.27613
Medtr2g097010	transcription factor X1, putative, expressed	GO:0008150,GO:0003674	448.724	176.341	124.011	66.5656	0.0405833	2.93548e-17	0.276364
Medtr1g025250	GASR6 - Gibberellin-regulated GASA/GAST/Snakin family protein precursor, expressed	GO:0009505,GO:0009737,GO:0009739,GO:0009741,GO:0009826,GO:0003674	188.409	146.097	52.0776	34.4281	0.190785	6.94815e-12	0.276407
Medtr5g046830	OsMADS7 - MADS-box family gene with MIKCc type-box, expressed	GO:0005634,GO:0009908,GO:0048481,GO:0003677,GO:0003700,GO:0006355,GO:0046983,GO:0043565	132.086	39.1231	36.7235	18.3594	0.0187467	2.32757e-19	0.278027
Medtr6g012110	chlorophyll A-B binding protein, putative, expressed	GO:0009507,GO:0009535,GO:0009579,GO:0030076,GO:0015979,GO:0016168,GO:0016020,GO:0009765	73.8114	45.4735	20.5506	2.07203	0.112653	0	0.278421
Medtr5g070230	dehydrodolichyl diphosphate synthase, putative, expressed	GO:0019408,GO:0045547,GO:0016765	241.503	146.917	67.4654	37.8695	0.117875	1.72004e-15	0.279356
Medtr1g103420	LTPL100 - Protease inhibitor/seed storage/LTP family protein precursor, expressed	GO:0009941,GO:0006869,GO:0008289	94.6013	23.6945	26.6646	5.59712	0.0084422	4.01843e-98	0.281863
Medtr5g021270	OsMADS16 - MADS-box family gene with MIKCc type-box, expressed	GO:0005634,GO:0048441,GO:0048443,GO:0003677,GO:0003700,GO:0006355,GO:0046983,GO:0043565	2646.19	667.995	748.751	606.523	0.0219171	6.00896e-08	0.282954
Medtr8g087860	OsMADS3 - MADS-box family gene with MIKCc type-box, expressed	GO:0005634,GO:0012505,GO:0048366,GO:0048440,GO:0048443,GO:0048497,GO:0003677,GO:0003700,GO:0006355,GO:0046983,GO:0043565	1027.94	264.269	292.079	174.356	0.0157897	2.67021e-13	0.28414
Medtr2g091215	DUF538 domain containing protein, putative, expressed	GO:0005634,GO:0008150	1115.13	858.594	319.177	371.836	0.214634	0.000209227	0.286225
Medtr6g027920	5-methyltetrahydropteroyltriglutamate--homocysteine methyltransferase, putative, expressed	GO:0005777,GO:0005829,GO:0005886,GO:0009507,GO:0009570,GO:0016020,GO:0048046,GO:0009086,GO:0009651,GO:0010043,GO:0046686,GO:0003871,GO:0005507,GO:0008705,GO:0008270,GO:0008652	265.524	107.324	76.1903	17.267	0.0392876	1.98553e-80	0.286943
Medtr7g086110	cell cycle control protein, putative, expressed	GO:0009507,GO:0016020,GO:0008150	35.8932	22.0144	10.4625	0.321159	0.116034	0	0.29149
Medtr4g035975	endoglucanase, putative, expressed	GO:0009507,GO:0010583,GO:0042547,GO:0004553,GO:0008810,GO:0005975	66.7872	27.2162	19.5833	4.15652	0.0411587	3.88069e-86	0.293219
Medtr8g005325	plant protein of unknown function domain containing protein, expressed	GO:0005575,GO:0008150,GO:0003674	40.522	25.5437	11.9534	5.8251	0.131953	1.98539e-17	0.294986
Medtr7g089210	MYB family transcription factor, putative, expressed	GO:0006355,GO:0009630,GO:0009793,GO:0010114,GO:0003677,GO:0003700	297.087	148.145	87.6814	11.4138	0.0711283	1.32715e-221	0.295137
Medtr7g091370	heat stress transcription factor B-1, putative, expressed	GO:0005634,GO:0046686,GO:0003677,GO:0003700,GO:0043565,GO:0006355	174.065	141.654	51.5317	53.4726	0.233627	7.21644e-05	0.296048
Medtr2g097463	SCARECROW-like 11	GO:0005634,GO:0006808,GO:0009651,GO:0009723,GO:0009737,GO:0009739,GO:0009740,GO:0009863,GO:0009867,GO:0009938,GO:0010029,GO:0010187,GO:0010218,GO:0010233,GO:0042538,GO:0080010,GO:2000033,GO:0003700	711.169	82.1914	211.081	102.945	1.02452e-25	0	0.296809
Medtr2g014900	UDP-glucoronosyl and UDP-glucosyl transferase domain containing protein, expressed	GO:0005575,GO:0006499,GO:0008152,GO:0016757,GO:0016758	246.368	57.5363	73.4513	50.6571	0.0174389	3.37316e-09	0.298136
Medtr4g128720	anthocyanidin 3-O-glucosyltransferase, putative, expressed	GO:0080167,GO:0008194,GO:0016757,GO:0035251,GO:0047213,GO:0080043,GO:0016758,GO:0008152	89.6671	24.9868	26.8049	6.61555	0.0135602	7.31817e-61	0.298939
Medtr4g086130	cytochrome P450, putative, expressed	GO:0009269,GO:0009819,GO:0010295,GO:0019825,GO:0005506,GO:0009055,GO:0016705,GO:0020037,GO:0055114	117.873	49.3185	35.4541	15.4826	0.0507642	2.96304e-20	0.300782
Medtr5g074270	GDSL-like lipase/acylhydrolase, putative, expressed	GO:0012505,GO:0006629,GO:0004091,GO:0016788	67.1354	44.1702	20.1995	5.38851	0.141727	1.97863e-51	0.300878
Medtr8g021225	caffeoyl-CoA O-methyltransferase, putative, expressed	GO:0005829,GO:0008171	1437.84	223.648	436.805	289.831	0.00906307	9.10383e-15	0.303793
Medtr2g008580	LTPL69 - Protease inhibitor/seed storage/LTP family protein precursor, expressed	GO:0005886,GO:0046658,GO:0006869,GO:0008289	431.369	107.559	131.497	63.055	0.0140784	1.7637e-16	0.304836
Medtr1g037560	cytochrome P450, putative, expressed	GO:0005783,GO:0010345,GO:0042761,GO:0004497,GO:0005506,GO:0009055,GO:0019825,GO:0020037,GO:0016705,GO:0055114	97.2453	46.7923	29.7199	12.0643	0.0727357	3.18197e-22	0.305618
Medtr1g070220	DUF260 domain containing protein, putative, expressed	GO:0005575,GO:0008150	139.053	137.525	42.727	23.0615	0.297581	4.66717e-13	0.30727
Medtr5g079570	aquaporin protein, putative, expressed	GO:0016020,GO:0016021,GO:0006810,GO:0055085,GO:0015250,GO:0005215	190.303	147.434	59.7577	50.3146	0.220287	6.9918e-06	0.314014
Medtr1g023720	cytochrome P450 71E1, putative, expressed	GO:0055114,GO:0004497,GO:0005506,GO:0009055,GO:0019825,GO:0020037,GO:0016705	128.393	84.2409	40.7334	10.0322	0.148001	9.59004e-52	0.317255
Medtr4g091910	helix-loop-helix DNA-binding domain containing protein, expressed	GO:0005634,GO:0045449,GO:0048658,GO:0003677,GO:0003700,GO:0030528,GO:0006355	34.6703	12.1069	11.0153	2.39214	0.0293791	9.24501e-66	0.317717
Medtr2g104590	helix-loop-helix DNA-binding domain containing protein, expressed	GO:0005634,GO:0045449,GO:0003677,GO:0003700,GO:0030528,GO:0006355	98.1882	15.0067	31.2451	8.58601	0.00257285	1.47309e-41	0.318216
Medtr6g039440	terpene synthase, putative, expressed	GO:0005575,GO:0016106,GO:0051762,GO:0080016,GO:0080017,GO:0016829,GO:0008152,GO:0000287,GO:0010333	37.6212	23.0988	12.0727	2.59343	0.129672	2.80518e-65	0.320901
Medtr1g054055	VQ domain containing protein, putative, expressed	GO:0005575,GO:0008150,GO:0003674	119.299	10.9032	38.8882	15.7316	0.00189526	0	0.325972
Medtr1g108770	ATP synthase, putative, expressed	GO:0000275,GO:0005730,GO:0005739,GO:0005747,GO:0009941,GO:0006754,GO:0015986,GO:0015992,GO:0046034,GO:0005507,GO:0008266,GO:0046933,GO:0005524,GO:0016820,GO:0015991,GO:0033178,GO:0046961,GO:0016469,GO:0016887,GO:0006200,GO:0045261,GO:0008553	284.585	100.292	93.7866	56.161	0.0452387	3.99576e-09	0.329556
Medtr1g090190	plastocyanin-like domain containing protein, putative, expressed	GO:0031225,GO:0005507,GO:0009055	65.2495	14.0792	21.6607	3.68976	0.00657372	4.74783e-93	0.331967
Medtr4g133735	glucan endo-1,3-beta-glucosidase precursor, putative, expressed	GO:0012505,GO:0008150,GO:0003674	112.428	71.6238	37.555	2.16683	0.144582	0	0.334036
Medtr4g073950	dirigent, putative, expressed	GO:0012505,GO:0006952,GO:0009807,GO:0003674	1894.71	552.12	633.097	201.219	0.0205007	1.79349e-27	0.33414
Medtr7g071760	wound-induced protein WI12, putative, expressed	GO:0005575,GO:0008150,GO:0003674	175.147	46.9709	59.0386	8.56593	0.0135639	6.93687e-122	0.33708
Medtr1g094780	phenylalanine ammonia-lyase, putative, expressed	GO:0005737,GO:0006952,GO:0006979,GO:0009555,GO:0009611,GO:0009699,GO:0009819,GO:0010224,GO:0046244,GO:0046274,GO:0080167,GO:0045548,GO:0016841,GO:0009058	1358.74	497.908	458.684	84.823	0.0366987	1.94585e-75	0.337581
Medtr4g014640	gamma-interferon-inducible lysosomal thiol reductase precursor, putative, expressed	GO:0005773,GO:0008150,GO:0003824	116.657	66.2734	39.4562	50.7652	0.184472	0.0084382	0.338223
Medtr1g109320	zinc finger C-x8-C-x5-C-x3-H type family protein, expressed	GO:0045449,GO:0003676,GO:0003700,GO:0008270	134.536	47.921	45.977	10.9635	0.0355184	1.77342e-44	0.341746
Medtr6g078850	O-methyltransferase, putative, expressed	GO:0005634,GO:0005737,GO:0005829,GO:0005886,GO:0009809,GO:0051555,GO:0030755,GO:0033799,GO:0047763,GO:0008171,GO:0008168,GO:0046983	73.7383	42.9701	25.3904	7.24472	0.127023	6.65635e-31	0.344332
Medtr7g066780	transporter, major facilitator family, putative, expressed	GO:0009536,GO:0016020,GO:0055085,GO:0005315,GO:0005351,GO:0008514,GO:0015144,GO:0016021	217.304	53.8595	75.0123	48.1868	0.0270208	3.14392e-07	0.345195
Medtr5g036570	Cupin domain containing protein, expressed	GO:0048046,GO:0008150,GO:0030145,GO:0045735	74.9906	45.3667	25.8876	7.87084	0.138453	3.23912e-27	0.345211
Medtr4g094715	polygalacturonase, putative, expressed	GO:0005975,GO:0004650	698.815	352.187	241.725	56.19	0.0906234	4.39047e-45	0.345906
Medtr5g041550	transporter family protein, putative, expressed	GO:0005634,GO:0005773,GO:0005886,GO:0016020,GO:0006810,GO:0055085,GO:0005351,GO:0015144,GO:0022857,GO:0016021	185.27	45.9855	64.1734	28.2216	0.0177291	1.06874e-13	0.346377
Medtr7g105050	glycosyl hydrolases, putative, expressed	GO:0012505,GO:0005975,GO:0019575,GO:0004553	49.8988	31.8133	17.2959	8.3863	0.161227	1.6553e-11	0.346619
Medtr5g080360	glycerol-3-phosphate acyltransferase 8, putative, expressed	GO:0008152,GO:0010345,GO:0003841,GO:0008415,GO:0008514,GO:0016746	84.2139	42.294	29.4857	3.52375	0.089261	2.14471e-159	0.350129
Medtr3g018780	annexin, putative, expressed	GO:0009408,GO:0009409,GO:0009414,GO:0009651,GO:0005509,GO:0005544	173.153	14.3755	60.7529	29.0732	0.00387641	0	0.350863
Medtr7g009390	pectate lyase precursor, putative, expressed	GO:0012505,GO:0009664,GO:0016829,GO:0030570	248.341	93.9581	87.744	128.628	0.155693	0.00307139	0.35332
Medtr4g109530	respiratory burst oxidase, putative, expressed	GO:0005886,GO:0005887,GO:0002679,GO:0006800,GO:0006952,GO:0009723,GO:0009738,GO:0009873,GO:0010119,GO:0043069,GO:0050665,GO:0052542,GO:0016174,GO:0005506,GO:0009055,GO:0016491,GO:0050660,GO:0016021,GO:0055114,GO:0004601,GO:0050664	109.749	15.5282	38.8174	5.72563	0.00175775	3.8948e-102	0.353693
Medtr5g020600	laccase precursor protein, putative, expressed	GO:0012505,GO:0048046,GO:0046274,GO:0055114,GO:0008471,GO:0016491,GO:0005507	788.889	223.63	279.079	106.909	0.0235352	1.46238e-16	0.353762
Medtr8g014260	OsFBL11 - F-box domain and LRR containing protein, expressed	GO:0005575,GO:0008150,GO:0003674,GO:0005515	47.6435	4.04853	16.8599	3.50484	0.000571439	0	0.353876
Medtr5g046790	OsMADS14 - MADS-box family gene with MIKCc type-box, expressed	GO:0005634,GO:0009908,GO:0009933,GO:0010076,GO:0010582,GO:0045941,GO:0003677,GO:0003700,GO:0005515,GO:0016563,GO:0046982,GO:0006355,GO:0046983,GO:0043565	364.725	114.777	129.198	79.08	0.0429507	2.48773e-07	0.354234
Medtr8g031290	DTA2, putative, expressed	GO:0005575,GO:0008150,GO:0003674	57.6953	9.55853	20.6234	6.41043	0.00506016	1.28923e-23	0.357453
Medtr8g077420	MYB family transcription factor, putative, expressed	GO:0006355,GO:0003677,GO:0003700	212.178	141.644	76.1172	45.4465	0.188314	2.15383e-07	0.358742
Medtr2g076060	ZOS7-01 - C2H2 zinc finger protein, expressed	GO:0005622,GO:0009908,GO:0010093,GO:0016481,GO:0003676,GO:0003677,GO:0003700,GO:0008270	39.4845	9.78181	14.174	4.10769	0.0144685	1.36943e-26	0.358976
Medtr2g086420	transcription factor, putative, expressed	GO:0009507,GO:0006355,GO:0003677,GO:0003700,GO:0043565,GO:0046983	165.678	13.563	59.4923	20.1976	0.00164097	0	0.359085
Medtr2g100350	phosphoethanolamine/phosphocholine phosphatase, putative, expressed	GO:0005575,GO:0008152,GO:0016791	51.4621	11.4275	18.49	6.88864	0.0128474	1.12905e-16	0.359294
Medtr2g091245	myosin heavy chain-related, putative, expressed	GO:0016032	127.136	33.1709	45.8806	25.745	0.0285217	4.58588e-08	0.360877
Medtr3g079650	double-stranded RNA binding motif containing protein, expressed	GO:0005622,GO:0008150,GO:0003723,GO:0003725	32.7331	1.86208	11.8148	0.883848	6.1513e-05	0	0.360943
Medtr8g096140	exostosin family domain containing protein, expressed	GO:0005794,GO:0016020,GO:0009834,GO:0010417,GO:0003824,GO:0080116	1080.98	565.099	390.656	50.1195	0.102769	8.67884e-126	0.361391
Medtr3g031450	cytokinin-N-glucosyltransferase 1, putative, expressed	GO:0008152,GO:0008194,GO:0016757,GO:0016758	53.8386	28.008	19.4635	3.6509	0.102725	8.63786e-60	0.361515
Medtr4g119280	zinc finger C-x8-C-x5-C-x3-H type family protein, expressed	GO:0005575,GO:0008150,GO:0003676,GO:0008270	825.576	550.181	299.017	38.3628	0.173538	6.23966e-125	0.362191
Medtr3g435300	transferase family protein, putative, expressed	GO:0008150,GO:0016740,GO:0016747	50.4315	26.8815	18.2708	7.67112	0.117095	3.82781e-13	0.36229
Medtr1g054935	ABC-2 type transporter domain containing protein, expressed	GO:0005886,GO:0042626,GO:0005524,GO:0016887,GO:0016020	278.763	139.414	101.485	22.9794	0.0954722	1.00559e-40	0.364053
Medtr4g130510	CESA9 - cellulose synthase, expressed	GO:0005886,GO:0009507,GO:0009832,GO:0009834,GO:0010400,GO:0030244,GO:0016759,GO:0016760,GO:0016020	621.989	326.14	226.836	48.9302	0.106584	1.85116e-44	0.364695
Medtr7g451770	ubiquitin-conjugating enzyme domain containing protein, expressed	GO:0043687,GO:0051246,GO:0019787,GO:0016881	161.038	45.1336	59.0982	29.6234	0.0307746	2.51779e-09	0.366984
Medtr8g022440	OsSAUR33 - Auxin-responsive SAUR gene family member, expressed	GO:0009733,GO:0003674	319.096	178.087	117.116	92.0054	0.155875	0.000143314	0.367024
Medtr8g030620	glycerol-3-phosphate acyltransferase, putative, expressed	GO:0005783,GO:0008152,GO:0010143,GO:0004366,GO:0008415,GO:0016746	3124.9	1816.21	1151.51	104.006	0.133455	7.27206e-237	0.368496
Medtr8g072210	alcohol oxidase, putative, expressed	GO:0005575,GO:0009055,GO:0016614,GO:0050660,GO:0055114	78.2659	17.8807	28.9014	11.4481	0.0157712	8.10098e-14	0.369272
Medtr1g022455	SAM dependent carboxyl methyltransferase, putative, expressed	GO:0005737,GO:0009611,GO:0009694,GO:0009695,GO:0009867,GO:0030795,GO:0008168	67.32	14.467	24.9431	15.4777	0.0257126	3.9046e-07	0.370515
Medtr2g043200	Os4bglu12 - beta-glucosidase, exo-beta-glucanase, expressed	GO:0005618,GO:0009505,GO:0005975,GO:0003824,GO:0004553,GO:0043169	516.691	74.8511	191.503	69.8019	0.00531678	7.07753e-16	0.370632
Medtr7g111260	peptide transporter PTR2, putative, expressed	GO:0016020,GO:0006857,GO:0005215	1058.85	619.495	393.171	99.4014	0.139977	4.15576e-31	0.37132
Medtr3g029510	MATE efflux protein, putative, expressed	GO:0005886,GO:0016020,GO:0006879,GO:0005215,GO:0015297,GO:0015238,GO:0006855,GO:0055085	113.404	51.0789	42.1778	11.4679	0.0779549	5.4555e-27	0.371926
Medtr8g087020	basic helix-loop-helix domain containing protein, expressed	GO:0008150,GO:0003674	126.993	72.7741	47.2495	13.8355	0.135689	1.81004e-23	0.372065
Medtr8g032940	lysM domain containing protein, putative, expressed	GO:0012505,GO:0016998,GO:0003674	23.9515	5.68768	8.92845	3.72679	0.0186721	2.90888e-12	0.372772
Medtr2g076400	DUF640 domain containing protein, putative, expressed	GO:0009507,GO:0008150,GO:0003674	164.306	9.93925	61.3708	36.7723	0.00944414	0	0.373515
Medtr4g115350	immunoglobulin/major histocompatibility complex, putative, expressed	GO:0005575,GO:0008150,GO:0005488,GO:0005515	268.146	223.253	100.278	7.57478	0.262951	0	0.373968
Medtr5g069000	AGC_AGC_other_GWLd.2 - ACG kinases include homologs to PKA, PKG and PKC, expressed	GO:0005575,GO:0009826,GO:0004674,GO:0016301,GO:0004672,GO:0005524,GO:0006468	44.9933	15.2327	16.8559	2.19589	0.0339666	3.93753e-109	0.374631
Medtr7g096870	inorganic phosphate transporter, putative, expressed	GO:0005634,GO:0005773,GO:0005886,GO:0016020,GO:0009737,GO:0005315,GO:0005351,GO:0015114,GO:0015144,GO:0022857,GO:0055085,GO:0016021	40.446	13.16	15.2142	8.41653	0.0489291	2.07502e-07	0.376162
Medtr4g073330	NUC153 domain containing protein, expressed	GO:0005634,GO:0005829,GO:0008150,GO:0003674	35.6012	11.3807	13.4107	0.80996	0.028078	0	0.376693
Medtr1g029380	nodulin MtN3 family protein, putative, expressed	GO:0012505,GO:0016020,GO:0016021,GO:0008150	270.156	161.113	102.036	52.0877	0.160601	2.26537e-08	0.377695
Medtr4g129690	ZOS1-11 - C2H2 zinc finger protein, expressed	GO:0005622,GO:0008150,GO:0008270	27.0256	21.5994	10.2451	2.68824	0.252693	3.0262e-27	0.379088
Medtr5g071170	omega-3 fatty acid desaturase, chloroplast precursor, putative, expressed	GO:0009507,GO:0009941,GO:0006633,GO:0009266,GO:0042389,GO:0006629,GO:0016717,GO:0055114,GO:0016491	1110.65	166.07	421.257	44.8536	0.00226226	3.84925e-156	0.379289
Medtr5g046230	YABBY domain containing protein, putative, expressed	GO:0005575,GO:0009944,GO:0010254,GO:0010582,GO:0045449,GO:0048440,GO:0048479,GO:0003700	1288.81	79.1593	491.108	161.921	0.00155661	0	0.381057
Medtr4g107670	peptide transporter PTR2, putative, expressed	GO:0005886,GO:0016020,GO:0009624,GO:0005215,GO:0005509,GO:0006857	297.897	61.7309	113.708	26.6176	0.00899984	4.23289e-33	0.381702
Medtr8g471100	ubiquitin carboxyl-terminal hydrolase family protein, expressed	GO:0012505,GO:0006511,GO:0004197,GO:0004221	47.8705	9.45203	18.2939	4.77487	0.00841481	7.46195e-27	0.382154
Medtr3g104370	MYB family transcription factor, putative, expressed	GO:0045449,GO:0003676,GO:0003677,GO:0003700,GO:0008270	66.9383	16.9126	25.6059	6.2337	0.0165147	1.58207e-30	0.38253
Medtr6g081060	regulatory protein, putative, expressed	GO:0005575,GO:0008150,GO:0003674	94.2361	79.6664	36.1014	12.3759	0.279788	4.08139e-16	0.383095
Medtr3g102810	OsSub30 - Putative Subtilisin homologue, expressed	GO:0005576,GO:0005618,GO:0009505,GO:0048046,GO:0006508,GO:0010214,GO:0048359,GO:0080001,GO:0004252,GO:0042802,GO:0043086	81.9891	48.4994	31.6099	7.19801	0.149738	8.00755e-34	0.385538
Medtr3g061290	B3 DNA binding domain containing protein, expressed	GO:0006355,GO:0003677,GO:0003700	43.8152	22.9333	16.8933	0.742799	0.111929	0	0.385559
Medtr7g076740	MYB family transcription factor, putative, expressed	GO:0006355,GO:0009751,GO:0009753,GO:0003677,GO:0003700	143.549	5.5358	55.4121	9.96524	0.000179832	0	0.386016
Medtr8g100160	AML1, putative, expressed	GO:0005575,GO:0045836,GO:0048507,GO:0003723,GO:0005515,GO:0003676	548.206	389.047	212.259	18.5372	0.209491	2.80079e-216	0.387189
Medtr8g006260	UDP-glucoronosyl/UDP-glucosyl transferase, putative, expressed	GO:0006805,GO:0009636,GO:0009651,GO:0010583,GO:0042178,GO:0008194,GO:0016757,GO:0035251,GO:0016758,GO:0008152	532.024	99.4741	206.329	71.9761	0.0100729	4.59189e-15	0.387819
Medtr1g066710	peroxidase precursor, putative, expressed	GO:0012505,GO:0050832,GO:0004601,GO:0020037,GO:0006979,GO:0055114	108.63	62.3708	42.2419	10.4123	0.143137	2.35885e-28	0.388861
Medtr4g088810	lipoxygenase protein, putative, expressed	GO:0009507,GO:0006952,GO:0009611,GO:0009620,GO:0009695,GO:0040007,GO:0005506,GO:0016165,GO:0016702,GO:0046872,GO:0055114,GO:0005515	405.725	231.342	158.086	31.7636	0.140112	1.48794e-41	0.389637
Medtr1g026410	monocopper oxidase, putative, expressed	GO:0005618,GO:0009505,GO:0048046,GO:0055114,GO:0005507,GO:0016491	445.082	238.788	173.523	14.4494	0.120699	1.9703e-232	0.389867
Medtr7g073170	LTPL17 - Protease inhibitor/seed storage/LTP family protein precursor, expressed	GO:0012505,GO:0006869,GO:0008289	69.8613	18.6238	27.3995	7.88233	0.0220285	1.05381e-20	0.392198
Medtr5g077580	transporter family protein, putative, expressed	GO:0005886,GO:0016020,GO:0015798,GO:0023052,GO:0005351,GO:0005366,GO:0015144,GO:0022857,GO:0055085,GO:0016021	324.94	29.9359	127.71	32.0819	0.00146803	0	0.393025
Medtr5g046870	OsMADS27 - MADS-box family gene with MIKCc type-box, expressed	GO:0005634,GO:0006355,GO:0003700,GO:0003677,GO:0046983,GO:0043565	101.94	30.7559	40.0654	7.08699	0.0273893	1.15847e-51	0.393029
Medtr6g090405	MYB family transcription factor, putative, expressed	GO:0006355,GO:0003677,GO:0003700	85.2885	6.19044	33.5892	7.14957	0.000694048	0	0.393831
Medtr2g084535	OsProCP1 - Putative Lysosomal Pro-x Carboxypeptidase homologue, expressed	GO:0012505,GO:0006508,GO:0008233,GO:0008236	146.849	66.8227	57.8502	40.1733	0.1192	0.000124477	0.393943
Medtr1g032070	OsCML10 - Calmodulin-related calcium sensor protein, expressed	GO:0005634,GO:0005737,GO:0009409,GO:0005509	112.219	28.419	44.2256	24.971	0.0357679	2.4029e-06	0.3941
Medtr3g435540	GDSL-like lipase/acylhydrolase, putative, expressed	GO:0012505,GO:0006629,GO:0004091,GO:0016788	259.295	5.3533	102.381	32.0924	0.00112283	0	0.394842
Medtr8g068190	dehydrogenase, putative, expressed	GO:0005575,GO:0009617,GO:0009626,GO:0010583,GO:0018456,GO:0008270,GO:0016491,GO:0055114	193.075	108.772	76.2766	7.31555	0.137084	2.52523e-168	0.395061
Medtr4g032500	SKP1-like protein 1B, putative, expressed	GO:0000151,GO:0005634,GO:0005737,GO:0005819,GO:0005886,GO:0009524,GO:0019005,GO:0006511,GO:0007067,GO:0007140,GO:0045910,GO:0046686,GO:0004842,GO:0005515	22.9385	18.9107	9.0816	0.996803	0.273771	4.26918e-128	0.395911
Medtr7g023360	OsFBLD1 - F-box, LRR and FBD domain containing protein, expressed	GO:0012505,GO:0008150,GO:0003674,GO:0005515	74.5405	39.8383	29.6099	6.56945	0.126189	2.25514e-32	0.397232
Medtr2g028360	elongation factor, putative, expressed	GO:0005739,GO:0046686,GO:0003746,GO:0003924,GO:0005525,GO:0008135	457.516	50.8984	182.704	63.7804	0.0043042	0	0.399338
Note:
1. Pts: P value obtained by Student t-test.
2. Pta: P value obtained by Associative Analysis (Dozmorov and Centola, 2003).

## Sheet: Table S2
Table S2. Upregulated genes with abundance changed more than 2.5 folds in SPL8 overexpression plants relative to the control
Gene Symbol	Annotation	Gene Ontology	Ave WT	SD WT	Ave MtSPL8OE	SD MtSPL8OE	Pts	Pta	Ratio(MtSPL8OE/WT)
Medtr2g088060	prefoldin, putative, expressed	GO:0005783,GO:0005886,GO:0006886,GO:0003674,GO:0016021	33.0691	20.5875	516.187	511.737	0.177626	0	15.6093
Medtr4g078350	helix-loop-helix DNA-binding domain containing protein, expressed	GO:0005634,GO:0045449,GO:0050832,GO:0003677,GO:0003700,GO:0030528,GO:0006355	15.1015	0.848518	198.759	235.838	0.248697	0	13.1616
Medtr4g082590	uncharacterized UPF0114 domain containing protein, expressed	GO:0009507,GO:0008150,GO:0003674	29.935	12.6369	303.898	280.19	0.165935	0	10.1519
Medtr8g074070	leucoanthocyanidin dioxygenase, putative, expressed	GO:0005575,GO:0009813,GO:0016491,GO:0016706,GO:0055114	164.684	39.8124	1467.57	316.977	0.00211879	0	8.91139
Medtr4g102670	AP2 domain containing protein, expressed	GO:0005634,GO:0006355,GO:0003677,GO:0003700,GO:0016563	140.437	209.214	1155.37	1063.95	0.18029	4.37161e-17	8.22699
Medtr4g067040	Os4bglu12 - beta-glucosidase, exo-beta-glucanase, expressed	GO:0012505,GO:0005975,GO:0003824,GO:0004553,GO:0043169	63.308	36.4956	517.696	525.954	0.209781	3.84268e-103	8.17742
Medtr8g022950	DUF581 domain containing protein, expressed	GO:0005575,GO:0008150,GO:0003674	137.496	30.4997	1122.92	856.229	0.117164	0	8.16697
Medtr1g086550	gibberellin 2-oxidase 6	GO:0009639,GO:0045487,GO:0016491,GO:0016706,GO:0055114	67.3004	93.5832	526.495	536.317	0.217836	1.91506e-17	7.82305
Medtr2g011210	serine/threonine-protein kinase receptor precursor, putative, expressed	GO:0005886,GO:0006468,GO:0048544,GO:0004672,GO:0004674,GO:0005524,GO:0005529	92.3931	39.3939	716.173	732.872	0.214972	1.34278e-165	7.75137
Medtr4g073040	heavy metal-associated domain containing protein, expressed	GO:0005886,GO:0010286,GO:0046872,GO:0030001	134.37	151.094	978.212	950.007	0.203289	3.91661e-22	7.27996
Medtr4g097940	helix-loop-helix DNA-binding domain containing protein, expressed	GO:0005634,GO:0045449,GO:0003677,GO:0003700,GO:0030528,GO:0006355	19.6422	6.96246	138.9	158.486	0.262807	2.00769e-193	7.0715
Medtr2g086040	cytochrome P450, putative, expressed	GO:0005792,GO:0009611,GO:0009753,GO:0018685,GO:0019825,GO:0005506,GO:0009055,GO:0016705,GO:0020037,GO:0055114	195.192	133.703	1313.7	1270.8	0.204078	1.40736e-47	6.73029
Medtr8g105140	hydrolase, NUDIX family, domain containing protein, expressed	GO:0008150,GO:0016787	43.2534	39.5822	291.064	387.17	0.331978	2.13536e-27	6.72927
Medtr4g120760	pathogenesis-related Bet v I family protein, putative, expressed	GO:0016020,GO:0006952,GO:0009607	87.8631	48.9025	585.018	461.152	0.136897	2.12127e-69	6.6583
Medtr1g101040	cytochrome P450, putative, expressed	GO:0012505,GO:0009651,GO:0004497,GO:0005506,GO:0009055,GO:0019825,GO:0020037,GO:0016705,GO:0055114	30.6907	18.7991	203.386	240.431	0.282647	5.29354e-57	6.62697
Medtr7g106710	CAMK_CAMK_like.47 - CAMK includes calcium/calmodulin depedent protein kinases, expressed	GO:0005789,GO:0006468,GO:0006499,GO:0004674,GO:0004683,GO:0016301,GO:0004672,GO:0005524	23.5362	17.5447	145.834	148.683	0.23002	1.45698e-33	6.19617
Medtr2g014760	OsGrx_S2 - glutaredoxin subgroup III, expressed	GO:0005575,GO:0009751,GO:0009863,GO:0009867,GO:0009055,GO:0015035,GO:0045454	359.437	270.399	2112.48	1617.78	0.137801	2.93337e-29	5.87718
Medtr3g087900	zinc finger, C3HC4 type domain containing protein, expressed	GO:0012505,GO:0009737,GO:0008270	15.9221	2.21301	91.585	86.4072	0.204061	0	5.75207
Medtr7g105870	harpin-induced protein 1 domain containing protein, expressed	GO:0009507,GO:0010150,GO:0051607,GO:0051707,GO:0003674	98.8813	81.0939	559.932	478.499	0.175227	7.03547e-23	5.66266
Medtr1g013790	WRKY71, expressed	GO:0005634,GO:0006355,GO:0009611,GO:0009751,GO:0010200,GO:0031347,GO:0042742,GO:0050691,GO:0050832,GO:0003700,GO:0005515,GO:0043565	45.5885	15.1848	256.14	260.196	0.234323	1.86823e-127	5.61852
Medtr1g040435	helix-loop-helix DNA-binding domain containing protein, expressed	GO:0005634,GO:0045449,GO:0003677,GO:0003700,GO:0030528,GO:0006355	22.3868	5.03215	125.761	115.773	0.197212	2.73604e-277	5.61766
Medtr2g089210	EF hand family protein, putative, expressed	GO:0080167,GO:0005509	25.4275	9.96093	141.935	99.07	0.112635	2.96675e-91	5.58196
Medtr1g074370	ethylene response factor 1	GO:0005634,GO:0006355,GO:0006952,GO:0009867,GO:0009873,GO:0003677,GO:0003700,GO:0016563	23.7984	1.6509	130.719	93.4001	0.118467	0	5.49276
Medtr0154s0020	STE_MEKK_ste11_MAP3K.8 - STE kinases include homologs to sterile 7, sterile 11 and sterile 20 from yeast, expressed	GO:0006468,GO:0004672,GO:0004674,GO:0005524	103.683	18.5984	559.965	517.637	0.201764	0	5.40076
Medtr5g006450	acetyltransferase, GNAT family, putative, expressed	GO:0005575,GO:0008152,GO:0008080	36.1122	20.8677	194.877	170.663	0.184983	1.17955e-39	5.39642
Medtr7g093820	dirigent, putative, expressed	GO:0012505,GO:0006952,GO:0003674	23.3042	6.67892	125.758	140.152	0.274637	1.53365e-155	5.39635
Medtr5g006460	acetyltransferase, GNAT family, putative, expressed	GO:0005575,GO:0008152,GO:0009737,GO:0008080	78.0472	53.1306	419.633	366.369	0.185249	8.41308e-29	5.37666
Medtr1g067640	ZOS2-19 - C2H2 zinc finger protein, expressed	GO:0005622,GO:0010200,GO:0045449,GO:0003676,GO:0003700,GO:0008270	15.885	10.7321	84.5858	68.8101	0.162699	1.4416e-28	5.32487
Medtr8g072510	ankyrin repeat family protein, putative, expressed	GO:0005575,GO:0008150,GO:0005515	252.425	140.43	1339.44	1474.73	0.272634	5.48595e-41	5.30631
Medtr3g067615	OsFBX48 - F-box domain containing protein, expressed	GO:0009507,GO:0006511,GO:0004842,GO:0005515	286.816	465.22	1512.73	307.522	0.018981	5.03197e-12	5.27421
Medtr1g056550	syntaxin, putative, expressed	GO:0005886,GO:0031201,GO:0006612,GO:0006886,GO:0006944,GO:0006952,GO:0009620,GO:0009737,GO:0009863,GO:0009867,GO:0010363,GO:0031348,GO:0043069,GO:0050832,GO:0051245,GO:0005484,GO:0043495,GO:0016020,GO:0005515	219.901	231.61	1152.24	1005.68	0.192686	3.11824e-12	5.2398
Medtr3g467200	cytochrome P450, putative, expressed	GO:0009507,GO:0002229,GO:0006569,GO:0006952,GO:0009617,GO:0009684,GO:0010120,GO:0042742,GO:0052544,GO:0004497,GO:0005506,GO:0009055,GO:0019825,GO:0020037,GO:0016705,GO:0055114	55.305	36.1116	287.202	299.402	0.253723	9.73162e-29	5.19306
Medtr8g059170	NAC domain-containing protein 67, putative, expressed	GO:0005634,GO:0007275,GO:0009414,GO:0009737,GO:0042538,GO:0003700,GO:0016563,GO:0003677,GO:0006355	117.635	142.742	606.896	470.295	0.159757	2.90718e-09	5.15913
Medtr5g077510	U-box protein CMPG1, putative, expressed	GO:0000151,GO:0010200,GO:0004842,GO:0005488,GO:0016567	96.1365	124.435	484.266	491.66	0.255632	6.57166e-08	5.03727
Medtr4g103650	OsCML31 - Calmodulin-related calcium sensor protein, expressed	GO:0005886,GO:0009611,GO:0005509	85.4409	117.609	412.683	233.84	0.0963021	1.44025e-06	4.83004
Medtr4g092530	inactive receptor kinase At1g27190 precursor, putative, expressed	GO:0005886,GO:0031348,GO:0004672,GO:0005524,GO:0006468,GO:0005515	136.95	66.9629	656.527	627.6	0.227058	3.55767e-41	4.79391
Medtr8g091390	L-ascorbate oxidase precursor, putative, expressed	GO:0005576,GO:0012505,GO:0055114,GO:0005507,GO:0008447,GO:0016491	103.188	50.8492	490.934	544.098	0.286438	7.93284e-40	4.75765
Medtr2g087080	harpin-induced protein 1 domain containing protein, expressed	GO:0005575,GO:0008150,GO:0003674	73.8113	20.5779	344.99	334.645	0.233847	2.57859e-115	4.67394
Medtr7g085220	No apical meristem protein, putative, expressed	GO:0005575,GO:0007275,GO:0045449,GO:0003700,GO:0003677,GO:0006355	25.9613	5.14634	120.797	84.8847	0.125592	1.51203e-223	4.65296
Medtr4g052460	OsFBX51 - F-box domain containing protein, expressed	GO:0009507,GO:0008150,GO:0003674,GO:0005515	34.6889	8.81393	159.95	152.443	0.228406	8.65106e-134	4.61098
Medtr3g103580	aminotransferase domain containing protein, putative, expressed	GO:0009507,GO:0008152,GO:0009081,GO:0003824,GO:0004084	19.0448	4.22589	87.7571	117.5	0.368686	1.66796e-174	4.60793
Medtr4g052300	oxidoreductase, short chain dehydrogenase/reductase family, putative, expressed	GO:0005575,GO:0008152,GO:0055114,GO:0003824,GO:0005488,GO:0016491	356.911	59.5066	1641.36	1544.19	0.223382	6.51609e-306	4.5988
Medtr4g127560	EF hand family protein, putative	GO:0005575,GO:0008150,GO:0005509	39.6609	12.183	176.524	172.785	0.242964	2.50765e-84	4.45083
Medtr1g021915	GNS1/SUR4 membrane family protein, putative, expressed	GO:0016021,GO:0008150,GO:0003674	51.8692	34.536	230.115	191.629	0.188024	3.91236e-19	4.43645
Medtr3g031220	WRKY53, expressed	GO:0005634,GO:0006355,GO:0006970,GO:0009408,GO:0009409,GO:0009414,GO:0009651,GO:0010120,GO:0010200,GO:0042742,GO:0050832,GO:0003700,GO:0043565	38.742	5.68376	171.761	167.937	0.242226	0	4.43346
Medtr5g081960	transferase family protein, putative, expressed	GO:0005575,GO:0080167,GO:0016740,GO:0016747	70.2395	9.50666	308.153	356.301	0.311977	0	4.38717
Medtr2g089650	transferase family protein, putative, expressed	GO:0008150,GO:0016740,GO:0016747	34.261	7.45094	149.84	160.572	0.280961	5.24039e-159	4.3735
Medtr3g117970	protein binding protein, putative, expressed	GO:0005575,GO:0008150,GO:0003674	117.342	61.7064	481.002	382.438	0.179282	1.8326e-24	4.09913
Medtr4g077570	zinc finger, C3HC4 type domain containing protein, expressed	GO:0012505,GO:0008270	32.4859	4.00538	132.529	107.664	0.183041	0	4.07959
Medtr1g110670	lipase, putative, expressed	GO:0016787	236.417	188.933	956.842	832.438	0.217604	3.98803e-11	4.04727
Medtr7g023740	polygalacturonase inhibitor precursor, putative, expressed	GO:0005618,GO:0009505,GO:0006952,GO:0007165,GO:0090353,GO:0005515	155.525	101.865	628.902	384.883	0.108528	8.34837e-16	4.04373
Medtr7g080900	UDP-glucoronosyl and UDP-glucosyl transferase domain containing protein, expressed	GO:0005575,GO:0010016,GO:0042631,GO:0070301,GO:0071215,GO:0071475,GO:0080024,GO:0080167,GO:0008194,GO:0016757,GO:0016758,GO:0035251,GO:0008152	11.4743	1.33843	46.323	50.1951	0.295631	0	4.0371
Medtr3g082700	inorganic phosphate transporter, putative, expressed	GO:0016021,GO:0006810,GO:0006817,GO:0055085,GO:0005315,GO:0015114,GO:0022857	140.402	50.8356	562.926	581.372	0.278122	5.47696e-47	4.00938
asmbl_12518.path1	GRAS family transcription factor family protein	GO:0005634,GO:0005829,GO:0009410,GO:0043193,GO:0045449,GO:0003700	227.027	171.783	905.598	581.582	0.124646	7.81606e-12	3.98895
Medtr5g082460	receptor kinase, putative, expressed	GO:0005886,GO:0006468,GO:0007169,GO:0004674,GO:0005524,GO:0016301,GO:0004672,GO:0005515	48.827	23.3338	193.62	184.723	0.24925	6.06398e-27	3.96543
Medtr1g059890	expressed protein	GO:0005575,GO:0009061,GO:0003674	233.206	300.889	916.029	575.893	0.142846	8.47222e-05	3.92798
Medtr8g098320	DNA-damage-repair/toleration protein DRT102, putative, expressed	GO:0005634,GO:0005737,GO:0000719,GO:0009409,GO:0009411,GO:0005975	252.131	13.9916	989.183	612.692	0.105656	0	3.92329
Medtr7g407010	DUF292 domain containing protein, expressed	GO:0012505,GO:0008150	9.19713	0.457438	36.0481	44.0699	0.350831	0	3.9195
Medtr7g068770	transcription factor TF2, putative, expressed	GO:0005730,GO:0045449,GO:0003700	21.477	4.9524	84.0498	87.5586	0.284142	3.6732e-106	3.91348
Medtr2g038040	basic helix-loop-helix family protein, putative, expressed	GO:0005634,GO:0045449,GO:0003677,GO:0003700,GO:0030528,GO:0006355	300.227	216.874	1171.7	1070.21	0.239048	3.40397e-12	3.9027
Medtr2g097580	metal cation transporter, putative, expressed	GO:0005886,GO:0006829,GO:0046688,GO:0005375,GO:0005385,GO:0016757,GO:0046873,GO:0030001,GO:0055085,GO:0016020	90.0299	50.5709	350.824	84.378	0.0100928	4.17656e-19	3.89675
Medtr6g059530	KUN1 - Kunitz-type trypsin inhibitor precursor, expressed	GO:0005739,GO:0009651,GO:0009751,GO:0012501,GO:0042542,GO:0042742,GO:0004866	104.515	9.23928	406.651	143.664	0.0220597	0	3.89084
Medtr1g104890	TKL_IRAK_DUF26-lc.12 - DUF26 kinases have homology to DUF26 containing loci, expressed	GO:0012505,GO:0006468,GO:0016301,GO:0004672,GO:0005524	340.033	224.081	1317.81	1224.32	0.245242	4.10054e-14	3.87552
Medtr2g030530	GLTP domain containing protein, putative, expressed	GO:0005737,GO:0008219,GO:0009751,GO:0009816,GO:0010175,GO:0017089,GO:0051861,GO:0046836	161.537	47.0743	625.2	424.065	0.132939	2.94524e-65	3.87033
Medtr2g086920	OsFBX396 - F-box domain containing protein, expressed	GO:0005575,GO:0008150,GO:0003674	51.5783	45.1573	198.544	112.431	0.103542	1.73015e-08	3.84937
Medtr1g105800	TKL_IRAK_DUF26-lc.10 - DUF26 kinases have homology to DUF26 containing loci, expressed	GO:0005773,GO:0005886,GO:0009737,GO:0016301,GO:0004672,GO:0005524,GO:0006468,GO:0004674	43.9106	16.3708	167.765	158.257	0.248839	3.12552e-39	3.82061
Medtr8g005420	HAD superfamily phosphatase, putative, expressed	GO:0012505,GO:0008150,GO:0003993	661.012	207.382	2517.16	1618.87	0.120195	3.33505e-54	3.80804
Medtr1g110270	Protein kinase domain containing protein, expressed	GO:0012505,GO:0009620,GO:0004675,GO:0016301,GO:0004672,GO:0005524,GO:0006468	23.731	11.3032	89.8214	83.6451	0.246534	4.1758e-24	3.78497
Medtr1g090150	glutathione S-transferase, putative, expressed	GO:0005737,GO:0009407,GO:0009751,GO:0010583,GO:0004364,GO:0005515	79.2898	18.0249	299.267	223.198	0.164064	3.55415e-99	3.77434
Medtr5g098960	UDP-glucoronosyl/UDP-glucosyl transferase family protein, putative, expressed	GO:0008152,GO:0008194,GO:0016757,GO:0016758	19.3929	2.20929	72.8136	95.3553	0.386938	0	3.75466
Medtr4g124960	zinc-finger protein, putative, expressed	GO:0005634,GO:0009555,GO:0009753,GO:0009867,GO:0009908,GO:0042742,GO:0005515	164.511	105.694	616.337	560.344	0.24186	1.31868e-13	3.74648
Medtr2g036460	lectin protein kinase family protein, putative, expressed	GO:0005575,GO:0006468,GO:0004672,GO:0004674,GO:0005524,GO:0016301	16.074	7.31177	59.7755	54.7535	0.242473	4.08802e-25	3.71877
Medtr7g008040	ATPase 3, putative, expressed	GO:0000166,GO:0005524,GO:0016887,GO:0017111	26.1328	5.52634	95.663	88.9552	0.247993	2.76344e-105	3.66065
Medtr5g019680	homeobox domain containing protein, expressed	GO:0005634,GO:0006355,GO:0009733,GO:0048364,GO:0003677,GO:0003700,GO:0043565	86.9989	94.3026	317.949	140.262	0.0770939	2.21679e-05	3.65464
Medtr1g056870	U-box domain-containing protein, putative, expressed	GO:0005829,GO:0002679,GO:0006952,GO:0009414,GO:0010200,GO:0016567,GO:0051865,GO:0004842,GO:0000151	19.4393	11.0932	70.749	47.8603	0.144728	1.13476e-15	3.63948
Medtr3g008100	isoflavone reductase homolog IRL, putative, expressed	GO:0005886,GO:0006979,GO:0010583,GO:0046686,GO:0003824,GO:0005488	193.946	112.274	701.476	281.415	0.0440577	4.89219e-15	3.61687
Medtr4g064887	oxidoreductase, short chain dehydrogenase/reductase family protein, putative, expressed	GO:0005575,GO:0046686,GO:0080167,GO:0003824,GO:0005488,GO:0016491,GO:0008152	59.771	19.6254	215.808	136.79	0.122152	3.80216e-43	3.61058
Medtr4g088005	ethylene-responsive transcription factor, putative, expressed	GO:0005634,GO:0006355,GO:0009864,GO:0009873,GO:0010200,GO:0045941,GO:0003677,GO:0003700,GO:0016563	69.3931	18.3914	249.138	246.988	0.27714	2.79945e-64	3.59025
Medtr2g039770	RGH1A, putative, expressed	GO:0006915,GO:0006952,GO:0007165,GO:0005524,GO:0005515,GO:0043531,GO:0005622,GO:0045087,GO:0031224,GO:0004888	72.8441	29.9331	259.848	135.772	0.0802807	2.74337e-27	3.56718
Medtr2g096540	ZOS1-14 - C2H2 zinc finger protein, expressed	GO:0005622,GO:0045449,GO:0003676,GO:0003700,GO:0008270	19.0026	16.2875	67.3215	51.8755	0.198585	2.77171e-07	3.54276
Medtr7g117540	zinc finger, C3HC4 type domain containing protein, expressed	GO:0012505,GO:0008270	74.9918	47.7813	264.584	169.295	0.135335	6.30286e-12	3.52817
Medtr1g029750	amino acid transporter, putative, expressed	GO:0005887,GO:0016020,GO:0006865,GO:0015800,GO:0015804,GO:0015171	235.387	84.3406	830.128	649.756	0.191004	2.62201e-34	3.52665
Medtr6g008210	AN1-like zinc finger domain containing protein, expressed	GO:0005575,GO:0009737,GO:0010200,GO:0008270	131.177	69.7054	459.148	415.654	0.248981	3.65432e-16	3.50023
Medtr6g088475	lachrymatory factor synthase, putative, expressed	GO:0005575,GO:0008150,GO:0003674	453.673	324.496	1565.72	1149.94	0.18225	2.9253e-09	3.45121
Medtr1g062630	thaumatin-like protein 1 precursor, putative, expressed	GO:0031225,GO:0051707,GO:0003674	134.012	26.676	461.387	402.927	0.23294	2.88679e-100	3.44289
Medtr2g089665	transferase family protein, putative, expressed	GO:0008150,GO:0016740,GO:0016747	8.73517	0.858491	30.0255	29.9413	0.285722	0	3.43731
Medtr5g074400	WRKY53, expressed	GO:0005634,GO:0006355,GO:0006970,GO:0009408,GO:0009409,GO:0009414,GO:0009651,GO:0010120,GO:0010200,GO:0042742,GO:0050832,GO:0003700,GO:0043565	353.466	158.615	1214.92	844.037	0.157318	5.10528e-21	3.43717
Medtr8g077040	SAM dependent carboxyl methyltransferase, putative, expressed	GO:0005737,GO:0009611,GO:0009694,GO:0009695,GO:0009867,GO:0030795,GO:0008168	250.55	37.3194	860.519	795.166	0.255132	2.63097e-176	3.43452
Medtr2g008710	peroxidase precursor, putative, expressed	GO:0005618,GO:0016020,GO:0048046,GO:0006499,GO:0045730,GO:0050832,GO:0004601,GO:0020037,GO:0006979,GO:0055114	96.2649	29.1296	329.998	300.774	0.251387	6.53375e-44	3.42801
Medtr0009s0240	indole-3-acetate beta-glucosyltransferase, putative, expressed	GO:0005575,GO:0008152,GO:0008194,GO:0016757,GO:0016758,GO:0035251	36.2223	20.5956	122.107	46.6822	0.0434402	5.09423e-13	3.37106
Medtr5g070870	immutans protein, putative, expressed	GO:0005739,GO:0005740,GO:0010230,GO:0055114,GO:0009916,GO:0007585	147.352	54.3648	495.971	327.234	0.142828	1.16071e-28	3.36589
Medtr8g087410	glutathione S-transferase, putative, expressed	GO:0005737,GO:0009407,GO:0009751,GO:0010583,GO:0004364,GO:0005515	32.9382	13.3588	110.582	83.5999	0.187369	7.72674e-24	3.35727
Medtr3g080580	cytochrome P450, putative, expressed	GO:0012505,GO:0055114,GO:0004497,GO:0005506,GO:0009055,GO:0019825,GO:0020037,GO:0016705	43.3604	2.60776	145.473	158.768	0.327766	0	3.35498
Medtr1g111100	GLTP domain containing protein, putative, expressed	GO:0005737,GO:0046836,GO:0017089,GO:0051861	460.303	287.498	1539.69	858.805	0.107922	7.88151e-11	3.34495
Medtr2g008030	fructose-1,6-bisphosphatase, putative, expressed	GO:0005575,GO:0005975,GO:0006000,GO:0042132,GO:0042578	37.0993	4.99068	123.039	150.041	0.377556	1.80761e-195	3.31647
Medtr7g068780	omega-3 fatty acid desaturase, chloroplast precursor, putative, expressed	GO:0009507,GO:0009941,GO:0042170,GO:0006633,GO:0009409,GO:0009611,GO:0009867,GO:0042389,GO:0006629,GO:0016717,GO:0055114,GO:0016491	746.967	573.441	2476.05	1995.26	0.222606	1.76432e-07	3.3148
Medtr8g099515	OsFBO23 - F-box and other domain containing protein, expressed	GO:0012505,GO:0008150,GO:0008270	49.4962	5.82545	163.806	187.006	0.349623	3.43997e-253	3.30947
Medtr4g092520	inactive receptor kinase At1g27190 precursor, putative, expressed	GO:0005886,GO:0031348,GO:0004672,GO:0005524,GO:0006468,GO:0005515	23.0592	17.5832	75.692	59.2095	0.213994	2.16402e-07	3.28251
Medtr2g023930	WRKY1, expressed	GO:0006355,GO:0010200,GO:0016036,GO:0016481,GO:0080169,GO:0003700,GO:0005515,GO:0010843,GO:0043565	202.699	125.975	665.037	462.299	0.169989	2.06016e-10	3.28091
Medtr8g013780	calcium-transporting ATPase, plasma membrane-type, putative, expressed	GO:0006816,GO:0008152,GO:0005388,GO:0005516,GO:0000166,GO:0046872,GO:0003824,GO:0016020,GO:0015662,GO:0006812,GO:0006754	22.4428	10.1458	73.4802	57.0937	0.202082	2.96096e-18	3.27411
Medtr3g467100	LTPL7 - Protease inhibitor/seed storage/LTP family protein precursor, expressed	GO:0012505,GO:0006869,GO:0008289	22.9478	6.94451	75.0907	57.1284	0.19165	1.144e-38	3.27225
Medtr5g066180	OsMADS47 - MADS-box family gene with MIKCc type-box, expressed	GO:0005634,GO:0009266,GO:0009910,GO:0010076,GO:0010582,GO:0016481,GO:0048438,GO:0000900,GO:0003700,GO:0006355,GO:0003677,GO:0046983,GO:0043565	985.879	140.962	3210.85	210.753	0.000109251	0	3.25684
Medtr7g050425	phosphoglycerate mutase, putative, expressed	GO:0005575,GO:0008150	187.094	62.108	602.608	427.738	0.171225	4.75474e-31	3.22089
Medtr3g462390	tyrosine protein kinase domain containing protein, putative, expressed	GO:0005575,GO:0006468,GO:0004672,GO:0004674,GO:0005524,GO:0016301	80.0002	29.2104	257.038	209.156	0.220147	8.86505e-26	3.21296
Medtr4g094610	leucine-rich repeat receptor protein kinase EXS precursor, putative, expressed	GO:0005886,GO:0016020,GO:0006468,GO:0007169,GO:0010359,GO:0016045,GO:0042742,GO:0052544,GO:0004674,GO:0004675,GO:0005524,GO:0016301,GO:0004672,GO:0005515	283.294	214.763	908.646	748.061	0.236405	4.57245e-07	3.20743
Medtr1173s0010	heavy-metal-associated domain-containing protein, putative, expressed	GO:0005575,GO:0030001,GO:0046872	539.597	762.047	1720.31	696.363	0.118655	0.00331645	3.18815
Medtr8g096900	thaumatin, putative, expressed	GO:0012505,GO:0009651,GO:0009816,GO:0009817,GO:0051707	631.506	280.608	1997.15	952.964	0.075903	3.47288e-17	3.16253
Medtr8g096730	WRKY72, expressed	GO:0005634,GO:0006355,GO:0032107,GO:0043620,GO:0048527,GO:0003700,GO:0043565	34.3345	7.05725	106.131	97.477	0.272161	1.70082e-69	3.09109
Medtr3g070490	EARLY flowering protein, putative, expressed	GO:0005634,GO:0009648,GO:0009909,GO:0010017,GO:0010114,GO:0042753,GO:0048573,GO:0080167,GO:0003674	1004.84	871.076	3063.48	638.694	0.0299019	2.36728e-08	3.04873
Medtr6g023460	OsCML31 - Calmodulin-related calcium sensor protein, expressed	GO:0005886,GO:0009611,GO:0005509	208.75	69.2671	635.449	486.958	0.207364	1.40957e-26	3.04407
Medtr8g006815	ethylene-responsive transcription factor, putative, expressed	GO:0005634,GO:0006355,GO:0009873,GO:0010200,GO:0003677,GO:0003700	23.6677	4.56076	72.0142	49.0799	0.164577	2.71205e-75	3.04272
Medtr6g029460	glutamate dehydrogenase protein, putative, expressed	GO:0005739,GO:0051171,GO:0003824,GO:0005488,GO:0016491,GO:0016639,GO:0006520,GO:0055114	264.112	39.4028	802.225	651.146	0.226272	1.07008e-123	3.03744
Medtr2g035850	VQ domain containing protein, putative, expressed	GO:0008150,GO:0003674	28.7739	4.45544	86.7979	81.8389	0.287368	1.15165e-112	3.01655
Medtr7g062940	receptor like protein kinase, putative, expressed	GO:0005886,GO:0009751,GO:0016301,GO:0004672,GO:0005524,GO:0006468,GO:0005488	44.2501	6.80692	133.375	57.4352	0.0558623	7.3452e-114	3.01412
Medtr4g086165	AP2 domain containing protein, expressed	GO:0005634,GO:0006355,GO:0010200,GO:0050832,GO:0003677,GO:0003700	1922.1	3233.17	5790.17	995.928	0.118754	1.73086e-11	3.01242
Medtr1g026020	expansin precursor, putative, expressed	GO:0005618,GO:0009826,GO:0009828,GO:0009831	34.309	14.27	103.093	85.1202	0.239598	6.89936e-17	3.00483
Medtr4g075980	no apical meristem protein, putative, expressed	GO:0005575,GO:0007275,GO:0009965,GO:0010200,GO:0045792,GO:0048281,GO:0003700,GO:0003677,GO:0006355	445.269	222.29	1337.23	963.401	0.193192	3.65308e-12	3.00319
Medtr5g082270	receptor kinase, putative, expressed	GO:0005886,GO:0006468,GO:0007169,GO:0004674,GO:0005524,GO:0016301,GO:0004672,GO:0005515	36.5123	3.6972	109.601	102.576	0.28497	6.10099e-257	3.00175
Medtr1g057400	harpin-induced protein 1 domain containing protein, expressed	GO:0009507,GO:0010150,GO:0051607,GO:0051707,GO:0003674	41.9886	18.7887	126.035	56.7051	0.0714467	9.3442e-15	3.00165
Medtr5g013530	ZIM motif family protein, expressed	GO:0005634,GO:0009555,GO:0009753,GO:0009867,GO:0009908,GO:0042742,GO:0005515	803.05	170.794	2405.35	1759.27	0.191472	2.26205e-59	2.99527
Medtr1g076650	OsCam2 - Calmodulin, expressed	GO:0008150,GO:0005509	294.002	32.1675	873.64	572.804	0.155024	7.67665e-214	2.97155
Medtr8g099035	harpin-induced protein 1 domain containing protein, expressed	GO:0005886,GO:0008150,GO:0003674	37.9375	19.1357	112.522	64.48	0.127173	1.46913e-11	2.96598
Medtr6g008140	disease resistance protein RGA3, putative, expressed	GO:0006915,GO:0006952,GO:0007165,GO:0005524,GO:0005515,GO:0043531,GO:0005622,GO:0045087,GO:0031224,GO:0004888	108.379	24.8054	319.104	263.964	0.240652	5.24252e-49	2.94434
Medtr8g466250	EF hand family protein, putative, expressed	GO:0080167,GO:0005509	425.153	315.627	1225.34	195.548	0.020248	1.36513e-12	2.8821
Medtr8g068265	transketolase, putative, expressed	GO:0009507,GO:0009416,GO:0015995,GO:0019288,GO:0008661,GO:0003824,GO:0008152,GO:0016624	187.183	80.1576	538.066	464.945	0.267164	3.40517e-14	2.87454
Medtr8g028600	aminotransferase, classes I and II, domain containing protein, expressed	GO:0005575,GO:0009693,GO:0016847,GO:0030170,GO:0009058,GO:0016740,GO:0016769	16.6755	1.29038	47.8559	49.9396	0.340491	0	2.86983
Medtr1g099320	glycosyl hydrolase, putative, expressed	GO:0012505,GO:0009409,GO:0009611,GO:0009642,GO:0009651,GO:0042631,GO:0003824,GO:0004553,GO:0043169,GO:0005975	38.1601	2.15217	108.885	107.436	0.31792	0	2.85339
Medtr3g084930	membrane attack complex component/perforin/complement C9, putative, expressed	GO:0005575,GO:0008150,GO:0003674	127.35	20.8201	362.973	259.967	0.192671	1.49491e-85	2.8502
Medtr1g086510	MYB family transcription factor, putative, expressed	GO:0006355,GO:0009651,GO:0009737,GO:0009751,GO:0046686,GO:0003677,GO:0003700	32.2936	4.72349	91.6744	86.5283	0.30095	4.06539e-105	2.83878
Medtr4g116530	NHL repeat-containing protein, putative, expressed	GO:0005575,GO:0008150,GO:0003674	1573.99	2507.49	4460.92	990.753	0.137252	4.48862e-07	2.83415
Medtr7g108875	pectinesterase, putative, expressed	GO:0005618,GO:0012505,GO:0009651,GO:0030599,GO:0042545,GO:0004857	54.8195	1.87536	155.239	97.8874	0.150293	0	2.83181
Medtr3g107397	bundle sheath defective protein 2, putative, expressed	GO:0009507,GO:0006457,GO:0031072,GO:0051082	395.786	111.699	1112.62	120.55	0.00164496	0	2.81116
Medtr4g076470	glycosyl hydrolases family 17, putative, expressed	GO:0005618,GO:0005773,GO:0048046,GO:0009409,GO:0009627,GO:0004338,GO:0004553,GO:0005515,GO:0008810,GO:0005975	57.1364	31.0289	160.098	158.517	0.331513	9.06552e-09	2.80202
Medtr5g014640	helix-loop-helix DNA-binding domain containing protein, expressed	GO:0005634,GO:0045449,GO:0003677,GO:0003700,GO:0030528,GO:0006355	24.2989	10.1812	67.7746	52.6568	0.232982	1.40151e-13	2.78921
Medtr7g067120	anthocyanidin 3-O-glucosyltransferase, putative, expressed	GO:0005575,GO:0008152,GO:0016757,GO:0016758	219.04	25.8665	610.08	341.943	0.119469	3.99367e-151	2.78525
Medtr2g079430	DEF8 - Defensin and Defensin-like DEFL family, expressed	GO:0012505,GO:0006952	31.0653	4.34676	86.389	51.1299	0.13524	1.0705e-107	2.78089
Medtr6g068970	receptor-like protein kinase 5 precursor, putative, expressed	GO:0005886,GO:0016020,GO:0006468,GO:0016301,GO:0004672,GO:0005524,GO:0005515	273.384	76.2957	757.886	461.118	0.14701	3.86e-28	2.77225
Medtr3g101320	DUF1645 domain containing protein, putative, expressed	GO:0005886,GO:0008150,GO:0003674	264.306	117.371	730.919	192.605	0.0231008	5.74513e-12	2.76542
Medtr1g105820	TKL_IRAK_DUF26-lc.10 - DUF26 kinases have homology to DUF26 containing loci, expressed	GO:0005886,GO:0006468,GO:0004672,GO:0004674,GO:0005524,GO:0016301	68.6316	20.1124	189.695	141.294	0.2157	1.89158e-25	2.76395
Medtr5g058470	AP2 domain containing protein, expressed	GO:0005634,GO:0006355,GO:0003677,GO:0003700	70.807	39.7019	194.732	50.4449	0.0287375	6.42969e-08	2.75018
Medtr0565s0010	GDSL-like lipase/acylhydrolase, putative, expressed	GO:0005618,GO:0009507,GO:0048046,GO:0006629,GO:0004091,GO:0016788	694.151	172.975	1907.92	1182.96	0.153492	5.4759e-34	2.74856
Medtr7g112000	calmodulin binding protein, putative, expressed	GO:0002237,GO:0009617,GO:0009697,GO:0009816,GO:0005516	49.2215	10.0254	134.743	121.342	0.290631	2.11521e-49	2.73748
Medtr6g083020	OsWAK10d - OsWAK receptor-like cytoplasmic kinase OsWAK-RLCK, expressed	GO:0005886,GO:0006468,GO:0004672,GO:0004674,GO:0005524,GO:0016301	166.665	91.3271	453.667	316.337	0.205612	5.23611e-08	2.72203
Medtr3g115490	serine/threonine-protein kinase Cx32, chloroplast precursor, putative, expressed	GO:0009507,GO:0006468,GO:0004672,GO:0004674,GO:0005524,GO:0016301	44.9119	2.33263	122.086	98.2843	0.245536	0	2.71835
Medtr4g081460	terpene synthase, putative, expressed	GO:0005575,GO:0016106,GO:0051762,GO:0080016,GO:0080017,GO:0016829,GO:0008152,GO:0000287,GO:0010333	12.6615	0.64058	34.286	25.7112	0.219027	0	2.70788
Medtr8g090095	anthocyanin 3-O-beta-glucosyltransferase, putative, expressed	GO:0012505,GO:0051707,GO:0008194,GO:0016757,GO:0035251,GO:0080043,GO:0080044,GO:0016758,GO:0008152	100.93	6.2349	272.476	147.377	0.114239	0	2.69965
Medtr4g082580	WRKY96, expressed	GO:0009507,GO:0006355,GO:0003677,GO:0003700,GO:0043565	250.677	72.0071	676.042	460.876	0.189384	1.43003e-24	2.69687
Medtr5g017470	HSF-type DNA-binding domain containing protein, expressed	GO:0005634,GO:0009408,GO:0010583,GO:0003677,GO:0003700,GO:0016564,GO:0043565,GO:0006355	196.092	94.6906	527.971	396.044	0.230899	1.27399e-09	2.69247
Medtr6g007980	lipase, putative, expressed	GO:0005575,GO:0006629,GO:0007568,GO:0004091,GO:0004806	844.77	350.75	2265.64	1895.83	0.270866	2.27585e-12	2.68196
Medtr1g090290	AP2 domain containing protein, expressed	GO:0005634,GO:0006355,GO:0009873,GO:0003677,GO:0003700	51.1845	4.09705	137.095	49.205	0.0394078	8.11316e-289	2.67844
Medtr3g086540	dual specificity protein phosphatase, putative, expressed	GO:0005575,GO:0009651,GO:0010225,GO:0017017,GO:0008138,GO:0006470	106.212	13.7818	282.557	240.787	0.274088	7.92783e-109	2.6603
Medtr1g015140	WRKY72, expressed	GO:0006355,GO:0003700,GO:0043565	23.1097	4.74752	61.1784	50.627	0.264473	7.41655e-44	2.64731
Medtr1g025340	expressed protein	GO:0005575,GO:0008150	122.612	26.2023	324.584	367.035	0.395594	1.16933e-40	2.64725
Medtr5g066760	expressed protein	GO:0005886,GO:0008150,GO:0003674	15.208	2.51306	40.173	33.2095	0.263967	2.37939e-66	2.64156
Medtr4g072910	OsSAUR31 - Auxin-responsive SAUR gene family member, expressed	GO:0009733	15.9183	0.783604	42.0059	6.04952	0.00177216	0	2.63884
Medtr3g079340	lipase, putative, expressed	GO:0000304,GO:0001666,GO:0006629,GO:0006952,GO:0009626,GO:0009627,GO:0009862,GO:0010310,GO:0010618,GO:0004806,GO:0004871,GO:0016298	732.391	282.076	1921.91	1475.42	0.242097	2.79128e-13	2.62416
Medtr6g088260	RGH1A, putative, expressed	GO:0006915,GO:0006952,GO:0007165,GO:0005524,GO:0005515,GO:0043531,GO:0005622,GO:0045087,GO:0031224,GO:0004888	28.3792	3.58992	74.3831	56.9168	0.234882	3.77278e-109	2.62105
Medtr4g013260	WRKY53, expressed	GO:0005634,GO:0006355,GO:0006970,GO:0009408,GO:0009409,GO:0009414,GO:0009651,GO:0010120,GO:0010200,GO:0042742,GO:0050832,GO:0003700,GO:0043565	11.9021	1.6895	31.1873	24.2477	0.241338	5.30029e-87	2.62032
Medtr3g072610	AP2 domain containing protein, expressed	GO:0005634,GO:0009507,GO:0006355,GO:0003677,GO:0003700	28.5232	2.62422	74.2309	47.8376	0.173787	6.18093e-200	2.60248
Medtr2g085015	dehydration-responsive element-binding protein, putative, expressed	GO:0005634,GO:0006355,GO:0050832,GO:0003677,GO:0003700,GO:0016563	10.1349	1.3469	26.3278	14.3289	0.123131	2.66731e-96	2.59773
Medtr8g465510	serine/threonine-protein kinase receptor precursor, putative, expressed	GO:0012505,GO:0006468,GO:0048544,GO:0004672,GO:0004674,GO:0005524,GO:0005529	52.5068	17.7535	135.897	127.758	0.3255	4.09791e-16	2.58818
Medtr1g067650	ZOS2-19 - C2H2 zinc finger protein, expressed	GO:0005622,GO:0010200,GO:0045449,GO:0003676,GO:0003700,GO:0008270	8.17047	0.454802	21.127	16.0941	0.235814	0	2.58577
Medtr2g450830	disease resistance protein RGA3, putative, expressed	GO:0006915,GO:0006952,GO:0007165,GO:0005524,GO:0005515,GO:0043531,GO:0005622,GO:0045087,GO:0031224,GO:0004888	33.5851	2.83566	86.7319	79.1895	0.309955	3.59643e-231	2.58245
Medtr1g072420	basic 7S globulin precursor, putative, expressed	GO:0005618,GO:0005886,GO:0009505,GO:0016020,GO:0009651,GO:0004190,GO:0006508	71.8947	3.51536	184.148	169.63	0.315714	0	2.56136
Medtr5g064360	phosphate-induced protein 1 conserved region domain containing protein, expressed	GO:0005618,GO:0009505,GO:0009741,GO:0003674	1099.59	1365.86	2810.51	351.556	0.10352	0	2.55597
Medtr8g079550	disease resistance protein, putative, expressed	GO:0006915,GO:0006952,GO:0005524,GO:0005515,GO:0043531	183.606	53.8668	467.757	377.724	0.266601	6.43826e-20	2.54762
Medtr3g101400	patatin, putative, expressed	GO:0005737,GO:0016020,GO:0006629,GO:0008219,GO:0009626,GO:0031408,GO:0046686,GO:0051607,GO:0016298,GO:0045735	20.4722	6.60502	52.0474	32.2073	0.171557	1.23113e-16	2.54235
Medtr4g092020	terpene synthase, putative, expressed	GO:0009536,GO:0043693,GO:0034007,GO:0016829,GO:0008152,GO:0000287,GO:0010333	9.44868	1.1685	24.0136	20.894	0.294445	2.26408e-103	2.54147
Medtr2g036490	lectin protein kinase family protein, putative, expressed	GO:0005575,GO:0006468,GO:0004672,GO:0004674,GO:0005524,GO:0016301	35.3602	17.4528	89.6433	63.7741	0.228091	7.15767e-08	2.53515
Medtr6g465460	dehydration-responsive element-binding protein, putative, expressed	GO:0005634,GO:0009507,GO:0006355,GO:0009414,GO:0009737,GO:0003677,GO:0003700,GO:0016563	19.1437	4.51033	48.4536	9.90449	0.00955622	2.17545e-29	2.53104
Medtr3g095040	WRKY7, expressed	GO:0006355,GO:0003700,GO:0043565	33.9521	12.1412	85.876	51.4613	0.164177	1.288e-13	2.52933
Medtr1g041285	OsCam2 - Calmodulin, expressed	GO:0008150,GO:0005509	82.7864	35.7708	209.379	162.897	0.258917	8.80246e-10	2.52915
Medtr8g016580	RGH1A, putative, expressed	GO:0006915,GO:0006952,GO:0007165,GO:0005524,GO:0005515,GO:0043531,GO:0005622,GO:0045087,GO:0031224,GO:0004888	29.6697	3.10685	74.9773	49.05	0.18557	9.09649e-141	2.52707
Medtr4g023550	expressed protein	GO:0005575,GO:0008150,GO:0003674	507.591	89.1971	1278.22	719.708	0.139515	1.25749e-50	2.51821
Medtr1g093100	basic 7S globulin precursor, putative, expressed	GO:0005618,GO:0005886,GO:0009505,GO:0016020,GO:0009651,GO:0004190,GO:0006508	321.132	95.1818	807.336	399.106	0.109382	8.94268e-19	2.51403
Medtr2g090950	zinc finger, C3HC4 type domain containing protein, expressed	GO:0012505,GO:0010200,GO:0008270	35.5343	7.44757	88.8883	45.1492	0.11356	2.3555e-35	2.50148
Note:
1. Pts: P value obtained by Student t-test.
2. Pta: P value obtained by Associative Analysis (Dozmorov and Centola, 2003).

## Sheet: Table S3
Table S3. Forage quality analysis of alfalfa plants.
Genotype	Crude protein %	Total Digestible Nutrients %	Lignin %	Relative feed value
Control	32.55 ± 0.84	74.19 ± 0.75	6.61 ± 0.16	200.41 ± 9.82
SPL8Ri37	34.42 ± 1.01	75.08 ± 1.32	6.46 ± 0.15	212.28 ± 8.74
SPL8Ri14	34.16 ± 0.39	76.53 ± 0.68*	6.27 ± 0.11	218.52 ± 3.26**
SPL8Ri53	35.05 ± 0.59	77.01 ± 0.51**	6.26 ± 0.17	220.44 ± 1.69**
Values are represented as means ± s.d. (five replicates); t-test, * p < 0.05, ** p < 0.01.

## Sheet: Table S4 
Table S4. Primers used in this study.
Primer ID	5'-3' Sequence
Primers applied for qRT-PCR
MtSPL8qF	TCTCCACCGGATTATTTTCG
MtSPL8qR	CACATTGCTCGAGTACGTTCA
MsSPL8qF	TGGGGTAACCCATCAAACAT
MsSPL8qR	ACCACCAGGTCCGTTAAGGT
NF10498-F	CCCAACCATAACTTTTCAGCA
NF10498-R	TGGTACGAGGAGGAATCCAG
NF10281-F	TGGCCGCACTTACTTCTCTT
NF10281-R	ATTTCCCCATGTACGGTCAA
NF7738-F	GCAGGAAGAGATTGGCTGAT
NF7738-R	TGGGAGAAAGGTTACAAGTGTG
MsPAP1qF	CAACAGGTGCACATTTCGTT
MsPAP1qR	ACATGATGGATCTTGCCTGA
MtDFRqF	CAGGAGCTTCAGGCTTTTTG
MtDFRqR	GTTGCTCCTTCCAACTTCCA
MsDFRqF	CCTTTGCAGTTCAAAAATAATGG
MsDFRqR	ACGATGCAAAGCAATCATCA
MtGID1L2qR	GCACCACCCTCATTAGATTCA
MtGID1L2qF	TAACCAAGCCATGTTGTGGA
MtMADS7qF	CCTCCTATATGGCTCGTCCA
MtMADS7qR	GTGGCCACCAGAACAAGAAG
MtSCAREROW-like11qF	GGTGATTCGGTTCAACGTGT
MtSCAREROW-like11qR	GCGAGAAACTCTTCGTCGAT
MtGA2-ox6qF	TGGGAGGTTTGTGAGTGTGA
MtGA2-ox6qR	GGGCTGTCACCATCTTTGAT
MtGASR6qF	TGTCGCCAGAGAAGCTGAAT
MtGASR6qR	TCCTTGCTAGAATCCCCTCA
MsCHSqF	ATGGTGCGCCTGAGACTAAT
MsCHSqR	ACTCGAGCTCTTTGCTGCTC
MtAct2-F	TCAATGTGCCTGCCATGTATGT
MtAct2-R	ACTCACACCGTCACCAGAATCC
Primers applied for MsSPL8-RNAi construct
MsSPL8RNAi-F	CACCTGGGGTAACCCAACAAACAT
MsSPL8RNAi-R	TGGTACGAGGAGGAATCCAG
Primers applied for cloning SPL8 coding sequence
MtSPL8cDNA-F	AATGTACACGCCATTACACTACACA
MsSPL8cDNA-F	CACACTGTTTTCTCTGAATCAAATG
MtSPL8cDNA-R	TGGGAGAAAGGTTACAAAGTGTGA
MsSPL8cDNA-R	TTATTATTCTTGTTTGTTGCCGTGA
Primers applied for verification of transgenic nature
35Spromoter-F	GGCATCTTGAACGATAGCCTTTCC
MtSPL8-R1	ACCACCAGGTCCGTTAAGGT
MsSPL8-R1	TGTTGGGTTACCCCATTCAT
